# Supplementary material for: Nuclear ARRB1 induces pseudohypoxia and cellular metabolism reprogramming in prostate cancer
Source: EMBO J. 2014 May 16;33(12):1365–82. doi: 10.15252/embj.201386874 (PMC4194125; doi:10.15252/embj.201386874)
Supplement: Supplementary file 8 [file embj0033-1365-sd8.xls]

## Sheet: TableS1C
Category	Term	Count	%	PValue	Genes	List Total	Pop Hits	Pop Total	Fold Enrichment	Bonferroni	Benjamini	FDR
GOTERM_BP_ALL	GO:0007049~cell cycle	261	0.897277	5.9522e-45	813324, 825411, 809559, 776019, 785666, 774657, 819157, 809326, 815603, 794588, 778679, 824267, 817958, 793059, 802581, 794488, 780524, 804800, 789965, 785147, 817238, 809693, 798877, 792631, 823360, 786310, 821226, 798571, 779607, 824680, 781267, 798569, 784898, 820383, 778855, 775555, 789979, 806766, 792375, 781158, 800696, 825280, 819748, 819174, 820207, 825805, 797714, 823905, 789047, 803247,…	2009	776	14116	2.36325	2.57075e-41	2.57075e-41	1.11528e-41
GOTERM_BP_ALL	GO:0022402~cell cycle process	206	0.708196	3.98475e-41	813324, 825411, 809559, 785666, 774657, 819157, 809326, 815603, 794588, 824267, 793059, 802581, 794488, 780524, 804800, 785147, 789965, 817238, 809693, 792631, 823360, 786310, 798571, 781267, 824680, 784898, 820383, 778855, 775555, 806766, 792375, 781158, 800696, 819748, 797714, 823905, 789047, 803247, 826285, 792471, 793807, 789566, 788315, 783163, 781161, 790104, 795308, 799856, 799854, 813632,…	2009	565	14116	2.56183	1.72101e-37	8.60506e-38	7.46631e-38
GOTERM_BP_ALL	GO:0000278~mitotic cell cycle	152	0.522552	3.4525e-37	813324, 825411, 805050, 809559, 819157, 809326, 815603, 794588, 824267, 793059, 802581, 813136, 780524, 804800, 789965, 785147, 817238, 809619, 809693, 804478, 812948, 792631, 792306, 789361, 786310, 823360, 821578, 798571, 791833, 813528, 808768, 784898, 778855, 814656, 783453, 798078, 792509, 806766, 781843, 792375, 781158, 800696, 820324, 784359, 819748, 812018, 797714, 823905, 789047, 803247,…	2009	370	14116	2.88651	1.49114e-33	4.97045e-34	6.46903e-34
GOTERM_BP_ALL	GO:0022403~cell cycle phase	157	0.539741	1.50074e-33	813324, 825411, 805050, 809559, 819157, 815603, 794588, 824267, 793059, 802581, 772477, 813136, 780524, 804800, 789965, 817238, 809693, 804478, 812948, 792631, 792306, 789361, 786310, 821578, 798571, 813528, 784898, 820383, 819016, 778855, 814656, 783453, 798078, 792509, 806766, 781843, 781158, 800696, 820324, 784359, 819748, 812018, 792139, 797714, 789047, 823905, 803247, 826285, 813154, 793807,…	2009	414	14116	2.66459	6.48171e-30	1.62043e-30	2.81197e-30
GOTERM_BP_ALL	GO:0000279~M phase	130	0.44692	7.67225e-30	813324, 805050, 809559, 819157, 815603, 824267, 793059, 802581, 772477, 813136, 780524, 804800, 789965, 817238, 809693, 812948, 792631, 789361, 786310, 821578, 798571, 813528, 820383, 819016, 778855, 783453, 814656, 798078, 792509, 781843, 800696, 781158, 820324, 784359, 819748, 812018, 792139, 797714, 789047, 803247, 826285, 813154, 791338, 783163, 810677, 781161, 795308, 799856, 825604, 799854,…	2009	329	14116	2.77638	3.31364e-26	6.62729e-27	1.43757e-26
GOTERM_BP_ALL	GO:0048285~organelle fission	103	0.354098	3.98601e-29	813324, 805050, 809559, 819157, 815603, 793059, 802581, 780524, 813136, 804800, 789965, 817238, 809693, 792631, 812948, 789361, 786310, 821578, 798571, 813528, 781373, 778855, 783453, 798078, 792509, 781843, 800696, 781158, 820324, 784359, 819748, 812018, 797714, 789047, 803247, 826285, 791338, 783163, 781161, 795308, 799856, 777240, 794269, 817790, 793884, 793277, 823458, 825527, 800610, 809763,…	2009	229	14116	3.16034	1.72156e-25	2.86926e-26	7.46867e-26
GOTERM_BP_ALL	GO:0007067~mitosis	99	0.340347	4.93431e-28	813324, 805050, 809559, 819157, 815603, 793059, 802581, 780524, 813136, 804800, 789965, 817238, 809693, 792631, 812948, 789361, 786310, 821578, 798571, 813528, 778855, 783453, 798078, 792509, 781843, 800696, 781158, 820324, 784359, 819748, 812018, 797714, 789047, 803247, 826285, 791338, 783163, 781161, 795308, 799856, 777240, 794269, 817790, 793884, 793277, 823458, 825527, 800610, 809763, 818768,…	2009	220	14116	3.16187	2.13113e-24	3.04447e-25	9.24553e-25
GOTERM_BP_ALL	GO:0000280~nuclear division	99	0.340347	4.93431e-28	813324, 805050, 809559, 819157, 815603, 793059, 802581, 780524, 813136, 804800, 789965, 817238, 809693, 792631, 812948, 789361, 786310, 821578, 798571, 813528, 778855, 783453, 798078, 792509, 781843, 800696, 781158, 820324, 784359, 819748, 812018, 797714, 789047, 803247, 826285, 791338, 783163, 781161, 795308, 799856, 777240, 794269, 817790, 793884, 793277, 823458, 825527, 800610, 809763, 818768,…	2009	220	14116	3.16187	2.13113e-24	3.04447e-25	9.24553e-25
GOTERM_BP_ALL	GO:0000087~M phase of mitotic cell cycle	99	0.340347	2.78628e-27	813324, 805050, 809559, 819157, 815603, 793059, 802581, 780524, 813136, 804800, 789965, 817238, 809693, 792631, 812948, 789361, 786310, 821578, 798571, 813528, 778855, 783453, 798078, 792509, 781843, 800696, 781158, 820324, 784359, 819748, 812018, 797714, 789047, 803247, 826285, 791338, 783163, 781161, 795308, 799856, 777240, 794269, 817790, 793884, 793277, 823458, 825527, 800610, 809763, 818768,…	2009	224	14116	3.10541	1.2034e-23	1.50424e-24	5.22072e-24
GOTERM_BP_ALL	GO:0051301~cell division	117	0.402228	4.57383e-27	813324, 825411, 805050, 809559, 819157, 815603, 814662, 793059, 817958, 802581, 805845, 780524, 813136, 804800, 789965, 817238, 809693, 804478, 812948, 789361, 786310, 821578, 821226, 798571, 804181, 813528, 778855, 783453, 792509, 781843, 800696, 781158, 820324, 781630, 819748, 812018, 825805, 797714, 789047, 803247, 826285, 791338, 794115, 789566, 797380, 783163, 781161, 795308, 776371, 777240,…	2009	295	14116	2.78673	1.97544e-23	2.19493e-24	8.57009e-24
GOTERM_BP_ALL	GO:0006996~organelle organization	328	1.12761	1.70336e-26	813324, 826912, 809559, 781592, 785666, 789830, 776208, 783144, 785049, 819157, 813754, 791583, 815603, 778679, 778146, 824267, 793059, 802581, 794488, 776728, 780524, 804800, 789965, 817238, 819298, 809693, 773539, 792631, 794483, 786310, 821619, 786826, 821226, 807232, 798571, 798572, 780927, 776611, 787065, 786517, 820383, 789815, 782699, 802403, 802675, 778855, 775555, 789979, 785777, 801432,…	2009	1332	14116	1.73022	7.35683e-23	7.35683e-24	3.19163e-23
GOTERM_BP_ALL	GO:0009987~cellular process	1678	5.7687	4.82783e-25	794894, 821624, 785565, 806558, 821628, 776019, 806553, 793345, 815470, 804697, 809750, 793829, 819691, 824930, 803929, 810377, 804427, 823360, 821619, 816440, 809744, 778293, 802403, 803913, 809748, 776033, 794066, 800696, 779153, 816458, 826281, 826285, 793807, 778261, 822769, 826287, 803943, 806589, 782538, 815480, 774181, 779168, 809763, 821641, 823795, 803935, 776016, 805509, 788720, 816476,…	2009	10541	14116	1.11852	2.08514e-21	1.89558e-22	9.04602e-22
GOTERM_BP_ALL	GO:0006974~response to DNA damage stimulus	132	0.453795	6.00069e-25	797598, 785771, 776298, 777638, 781592, 818221, 790674, 809553, 785049, 791583, 813193, 824745, 822961, 772477, 789788, 805845, 798877, 804478, 789426, 802385, 798277, 801541, 806903, 795336, 789814, 820383, 825018, 819016, 789979, 783453, 817226, 785777, 796129, 825280, 824758, 819174, 803680, 820207, 778911, 785213, 792139, 823905, 789666, 778167, 793807, 798138, 783163, 775827, 776371, 806589,…	2009	373	14116	2.48655	2.5917e-21	2.15975e-22	1.12436e-21
GOTERM_BP_ALL	GO:0006259~DNA metabolic process	159	0.546617	1.1311e-23	794894, 796854, 785771, 776298, 781592, 793345, 818221, 790674, 809553, 785049, 791583, 813193, 824745, 822961, 772477, 789788, 824343, 801541, 806903, 789814, 820383, 825018, 819016, 778157, 789979, 783453, 817226, 819174, 824758, 820207, 775612, 778911, 785213, 792139, 823905, 778167, 813154, 793807, 798138, 824766, 822769, 786558, 775827, 803741, 776371, 814686, 812967, 806589, 808113, 788849,…	2009	506	14116	2.20789	4.88522e-20	3.75786e-21	2.11937e-20
GOTERM_BP_ALL	GO:0006260~DNA replication	81	0.278465	3.09493e-21	794894, 796854, 792065, 778255, 814188, 798647, 795664, 783798, 785049, 822656, 824745, 822915, 806930, 822961, 794640, 824784, 803206, 822591, 802343, 815757, 824343, 801541, 785597, 784402, 774263, 789814, 790544, 821663, 820383, 819016, 816658, 787492, 795770, 778157, 780418, 800483, 773777, 789979, 784487, 783453, 817226, 776843, 824758, 819174, 784316, 775612, 778911, 778316, 781316, 811587,…	2009	190	14116	2.99546	1.3367e-17	9.54786e-19	5.79904e-18
GOTERM_BP_ALL	GO:0044237~cellular metabolic process	1130	3.88476	9.60908e-20	772535, 799389, 794894, 785771, 821624, 773666, 781592, 806558, 785565, 806553, 793345, 789830, 809553, 772910, 804697, 796076, 809750, 809945, 793829, 819691, 803127, 824930, 803929, 810377, 789426, 804427, 823360, 821619, 809039, 816440, 809544, 809744, 778293, 802671, 820383, 825018, 776719, 778855, 803913, 825011, 794066, 785777, 779153, 816458, 826281, 789047, 793807, 788941, 778261, 822769,…	2009	6636	14116	1.19648	4.15016e-16	2.76678e-17	1.80047e-16
GOTERM_BP_ALL	GO:0033554~cellular response to stress	159	0.546617	2.19538e-18	797598, 785771, 776298, 821624, 777638, 781592, 789252, 780261, 818221, 790674, 809553, 785049, 791583, 813193, 824745, 822961, 772477, 789788, 805845, 798877, 804478, 789426, 802385, 798277, 801541, 806903, 781267, 795336, 789814, 820383, 825018, 819016, 789979, 783453, 817226, 785777, 796129, 825280, 822066, 819174, 824758, 803680, 820207, 778911, 785213, 792139, 823905, 789666, 778167, 793807,…	2009	566	14116	1.97384	9.48183e-15	5.92614e-16	4.11352e-15
GOTERM_BP_ALL	GO:0008152~metabolic process	1261	4.33512	1.11276e-17	772535, 799389, 794894, 785771, 821624, 773666, 781592, 806558, 785565, 806553, 793345, 789830, 809553, 772910, 804697, 796076, 809750, 809945, 793829, 819691, 816235, 803127, 825409, 824930, 803929, 810377, 772547, 789426, 778860, 804427, 823360, 821619, 809039, 816440, 809544, 796059, 809744, 820383, 778293, 802671, 825018, 776719, 778855, 803913, 825011, 794066, 809746, 785777, 779153, 816458,…	2009	7647	14116	1.15866	4.80601e-14	2.82707e-15	2.085e-14
GOTERM_BP_ALL	GO:0044238~primary metabolic process	1159	3.98446	1.31157e-17	772535, 799389, 794894, 785771, 821624, 773666, 781592, 806558, 785565, 806553, 793345, 789830, 809553, 772910, 804697, 796076, 809750, 809945, 819691, 803127, 824930, 803929, 810377, 772547, 778860, 804427, 823360, 821619, 809039, 809544, 796059, 809744, 778293, 802671, 820383, 825018, 776719, 778855, 803913, 825011, 794066, 785777, 779153, 816458, 792086, 826281, 789047, 793807, 788941, 778261,…	2009	6923	14116	1.17631	5.66467e-14	3.14704e-15	2.45752e-14
GOTERM_BP_ALL	GO:0051726~regulation of cell cycle	107	0.367849	3.97861e-17	776298, 825411, 805050, 803398, 815603, 784435, 780522, 822961, 817958, 802581, 805845, 813136, 804800, 789965, 804478, 812948, 792631, 798277, 792306, 821578, 821226, 798571, 804181, 779607, 809433, 783453, 814656, 796129, 806766, 785777, 825280, 819748, 812018, 820207, 823905, 826285, 798138, 783163, 775827, 810677, 776371, 810125, 773040, 794269, 820833, 826708, 817790, 793884, 792093, 811248,…	2009	331	14116	2.27137	1.71836e-13	9.04402e-15	7.45482e-14
GOTERM_BP_ALL	GO:0006281~DNA repair	96	0.330033	7.50737e-17	785771, 776298, 779760, 792065, 781592, 792602, 801398, 814527, 814188, 798647, 818221, 790674, 811135, 809553, 785049, 822653, 772762, 813193, 791583, 813563, 824745, 806930, 776449, 813798, 772477, 789788, 801381, 815757, 810288, 777982, 806903, 801541, 785597, 823529, 789814, 780368, 820383, 819016, 825018, 816658, 787492, 815454, 800483, 773777, 789979, 784487, 817226, 823221, 794356, 812059,…	2009	284	14116	2.37511	4.79505e-13	2.39808e-14	2.10942e-13
GOTERM_BP_ALL	GO:0016043~cellular component organization	487	1.67423	1.04032e-15	813324, 826912, 785771, 809559, 781592, 785666, 803831, 789830, 825101, 791583, 778146, 824267, 793059, 802581, 813319, 776728, 789965, 817238, 809693, 773539, 792631, 821619, 820897, 776611, 820383, 782699, 802403, 778855, 802675, 776033, 789979, 809748, 785777, 800696, 817413, 797968, 817419, 772514, 803680, 800598, 789047, 778167, 803247, 826285, 788941, 822769, 809572, 822191, 799856, 787888,…	2009	2498	14116	1.36983	4.31555e-12	2.05502e-13	1.87628e-12
GOTERM_BP_ALL	GO:0007059~chromosome segregation	43	0.147827	1.27148e-15	798960, 786961, 809559, 776843, 819848, 815649, 784784, 784134, 790226, 792139, 797714, 826285, 819439, 793059, 802581, 781161, 812323, 780524, 804800, 799856, 789965, 783593, 817238, 824595, 786345, 822097, 792631, 820759, 799075, 789361, 786310, 793884, 793277, 798571, 791562, 784402, 811598, 808689, 821580, 798078, 802146, 796223, 792509	2009	81	14116	3.73005	5.27456e-12	2.39697e-13	2.28706e-12
GOTERM_BP_ALL	GO:0034621~cellular macromolecular complex subunit organization	108	0.371287	7.15421e-15	826912, 805050, 787467, 784442, 803831, 776208, 824267, 784624, 789965, 794483, 786826, 811901, 798572, 775719, 820897, 808768, 786517, 802403, 802675, 779399, 775555, 789979, 809748, 817413, 817636, 813912, 814026, 783474, 781630, 772514, 788222, 808341, 798143, 788217, 778167, 810316, 824766, 815229, 776899, 809572, 789761, 799856, 787888, 784832, 815676, 820833, 785761, 793884, 820197, 773927,…	2009	357	14116	2.12563	3.06883e-11	1.33427e-12	1.33116e-11
GOTERM_BP_ALL	GO:0006412~translation	100	0.343784	8.58456e-14	785154, 801358, 781476, 783097, 826335, 785872, 809326, 826545, 807024, 822433, 796446, 803929, 789968, 795388, 777951, 794393, 776719, 796107, 787847, 778568, 818141, 776761, 776090, 800245, 775611, 783158, 780205, 798725, 812585, 796244, 785609, 810674, 783263, 814881, 793517, 825605, 773042, 784832, 780689, 823648, 800609, 783153, 803615, 775172, 782006, 816672, 788428, 790090, 799843, 821940,…	2009	331	14116	2.12277	3.70658e-10	1.54441e-11	1.60805e-10
GOTERM_BP_ALL	GO:0044260~cellular macromolecule metabolic process	892	3.06656	9.26371e-14	794894, 772535, 799389, 821624, 785771, 781592, 806558, 785565, 806553, 793345, 789830, 809553, 804697, 772910, 796076, 809945, 803127, 824930, 803929, 810377, 804427, 823360, 821619, 809544, 809744, 778293, 802671, 820383, 825018, 776719, 778855, 803913, 825011, 794066, 785777, 816458, 826281, 789047, 778261, 788941, 793807, 822769, 826287, 797181, 789465, 813483, 792966, 820391, 787888, 806589,…	2009	5214	14116	1.20206	3.99907e-10	1.59963e-11	1.73495e-10
GOTERM_BP_ALL	GO:0034622~cellular macromolecular complex assembly	97	0.333471	1.10141e-13	826912, 805050, 787467, 784442, 803831, 776208, 784624, 789965, 794483, 786826, 811901, 798572, 775719, 808768, 802403, 802675, 779399, 775555, 789979, 809748, 817413, 817636, 814026, 783474, 781630, 772514, 788222, 808341, 798143, 788217, 810316, 824766, 815229, 776899, 809572, 789761, 787888, 784832, 815676, 820833, 785761, 793884, 820197, 773927, 793890, 798491, 776016, 790725, 789959, 817032,…	2009	318	14116	2.14327	4.75669e-10	1.82949e-11	2.06357e-10
GOTERM_BP_ALL	GO:0016070~RNA metabolic process	213	0.732261	5.93093e-13	785154, 772535, 815183, 816370, 785771, 812365, 806558, 774657, 785872, 803831, 785049, 796448, 798361, 810377, 819340, 794483, 781267, 813331, 797463, 809744, 820897, 791596, 797437, 817941, 802671, 782699, 789815, 776719, 825011, 775919, 825280, 774909, 780205, 826281, 778167, 805387, 788941, 816996, 780031, 800702, 797181, 799854, 792966, 793517, 773042, 786739, 821735, 819755, 806447, 798354,…	2009	938	14116	1.59554	2.56152e-09	9.4871e-11	1.11127e-09
GOTERM_BP_ALL	GO:0007017~microtubule-based process	79	0.27159	7.16384e-12	810085, 808324, 785994, 819157, 824267, 817048, 795329, 802581, 794488, 804800, 789965, 783593, 823829, 809693, 776797, 781323, 811901, 801914, 814898, 780927, 779995, 809166, 808768, 802675, 813479, 775555, 784547, 814656, 802146, 798078, 781158, 808580, 784844, 784359, 817636, 814026, 824515, 821801, 775002, 812018, 794878, 826978, 797714, 775327, 800083, 803247, 826285, 813154, 801471, 776047,…	2009	253	14116	2.19401	3.09406e-08	1.10502e-09	1.3423e-08
GOTERM_BP_ALL	GO:0044267~cellular protein metabolic process	444	1.5264	7.64192e-12	813324, 799389, 813322, 826123, 785872, 809553, 825101, 791583, 772910, 804697, 809945, 803127, 824930, 803929, 789968, 819354, 779706, 773539, 792631, 823360, 821619, 809544, 790608, 797459, 778293, 776719, 778855, 794066, 802302, 791980, 816458, 803680, 789047, 788941, 778261, 802566, 778952, 789566, 801183, 826287, 793706, 789465, 816561, 793517, 803697, 791991, 785761, 772426, 778740, 823648,…	2009	2355	14116	1.32472	3.30053e-08	1.13811e-09	1.43188e-08
GOTERM_BP_ALL	GO:0051276~chromosome organization	125	0.42973	1.44852e-11	826912, 781592, 789830, 790674, 785049, 791583, 778679, 793059, 802581, 804800, 789965, 792631, 789361, 821619, 798572, 775719, 787065, 808768, 820383, 782699, 789979, 798078, 821429, 818018, 801432, 817413, 797968, 783474, 772514, 803680, 792139, 797714, 778167, 826285, 788941, 824766, 822769, 794118, 809572, 781161, 799856, 787888, 820833, 821936, 793884, 793277, 820197, 790665, 773927, 798720,…	2009	485	14116	1.81092	6.25615e-08	2.08538e-09	2.71412e-08
GOTERM_BP_ALL	GO:0051716~cellular response to stimulus	185	0.636001	4.44627e-11	797598, 785771, 776298, 821624, 777638, 781592, 789252, 780261, 818221, 809553, 790674, 785049, 791583, 813193, 824745, 822961, 772477, 776585, 789788, 805845, 798877, 804478, 789426, 802385, 798277, 801541, 806903, 781267, 795336, 789814, 820383, 819016, 825018, 776719, 789979, 783453, 817226, 785777, 796129, 825280, 813912, 822066, 819174, 824758, 803680, 820207, 778911, 785213, 792139, 823905,…	2009	820	14116	1.58522	1.92034e-07	6.19465e-09	8.33107e-08
GOTERM_BP_ALL	GO:0006396~RNA processing	134	0.460671	1.09239e-10	772535, 815183, 816370, 806558, 784442, 820443, 817098, 785872, 774657, 803831, 784244, 785049, 796448, 798361, 819006, 810552, 798406, 809615, 810377, 819340, 811579, 777364, 789266, 816416, 798808, 811900, 826193, 781267, 813331, 797463, 809744, 820897, 791596, 797437, 817941, 776719, 825011, 808766, 775919, 825280, 780778, 774909, 774249, 797519, 784941, 826281, 812585, 808341, 798143, 805387,…	2009	547	14116	1.72127	4.71805e-07	1.47439e-08	2.04684e-07
GOTERM_BP_ALL	GO:0000075~cell cycle checkpoint	39	0.134076	1.25013e-10	794356, 776298, 825280, 792065, 821929, 775002, 778615, 815649, 820207, 823905, 815603, 822961, 775827, 813136, 804800, 789965, 783593, 822097, 792631, 812948, 786994, 798277, 793884, 821578, 798571, 785597, 775337, 811124, 792093, 814403, 802732, 803455, 794047, 776415, 780418, 802123, 814656, 783453, 796129	2009	91	14116	3.01131	5.39932e-07	1.63616e-08	2.3424e-07
GOTERM_BP_ALL	GO:0043170~macromolecule metabolic process	943	3.24189	1.43079e-10	772535, 799389, 794894, 821624, 785771, 781592, 806558, 785565, 806553, 793345, 789830, 809553, 772910, 804697, 796076, 809945, 803127, 824930, 803929, 810377, 778860, 804427, 823360, 821619, 809544, 809744, 778293, 802671, 820383, 825018, 776719, 778855, 803913, 825011, 794066, 785777, 816458, 792086, 826281, 789047, 778261, 788941, 793807, 816252, 822769, 818602, 826287, 797181, 789465, 813483,…	2009	5710	14116	1.1604	6.17957e-07	1.81752e-08	2.6809e-07
GOTERM_BP_ALL	GO:0000226~microtubule cytoskeleton organization	52	0.178768	3.16911e-10	810085, 785994, 819157, 824267, 817048, 802581, 794488, 804800, 783593, 809693, 823829, 814898, 780927, 779995, 808768, 802675, 813479, 775555, 814656, 798078, 781158, 808580, 824515, 821801, 775002, 812018, 794878, 797714, 775327, 800083, 803247, 826285, 801471, 776047, 784597, 789761, 810677, 773315, 795308, 799856, 815069, 813632, 822097, 793277, 791562, 823458, 782105, 787661, 821580, 799592,…	2009	147	14116	2.48552	1.36874e-06	3.91068e-08	5.93803e-07
GOTERM_BP_ALL	GO:0034641~cellular nitrogen compound metabolic process	637	2.18991	4.47886e-10	794894, 772535, 796854, 816370, 789974, 821624, 785771, 781592, 773666, 785565, 806558, 806553, 793345, 803831, 785872, 789830, 809553, 791583, 796076, 819691, 783545, 810377, 819340, 804427, 821619, 813331, 797463, 820897, 809744, 797459, 791596, 788188, 820383, 802671, 782699, 800302, 825018, 776719, 778157, 813329, 803913, 782027, 789979, 825011, 817226, 785777, 789188, 797968, 803680, 826281,…	2009	3670	14116	1.21957	1.93442e-06	5.37338e-08	8.39213e-07
GOTERM_BP_ALL	GO:0006261~DNA-dependent DNA replication	29	0.0996975	6.05876e-10	819174, 814188, 778911, 783798, 804362, 824745, 793807, 806930, 803741, 815420, 812967, 798249, 786994, 806589, 788849, 815757, 803650, 815480, 807548, 789814, 820383, 819016, 816658, 787492, 774790, 802123, 800483, 783453, 817226	2009	58	14116	3.51319	2.61678e-06	7.07238e-08	1.13524e-06
GOTERM_BP_ALL	GO:0043933~macromolecular complex subunit organization	161	0.553493	6.46302e-10	826912, 785771, 805050, 787467, 784442, 803831, 776208, 824267, 813136, 813319, 804800, 784624, 789965, 818443, 818218, 786613, 794483, 811901, 786826, 806903, 798572, 799578, 800117, 820897, 775719, 808768, 786517, 782699, 819016, 802403, 802675, 813022, 786498, 779399, 775555, 809748, 789979, 776033, 822549, 817413, 817636, 813912, 817419, 783474, 814026, 781630, 772514, 780205, 788222, 808341,…	2009	710	14116	1.59331	2.79137e-06	7.34573e-08	1.21099e-06
GOTERM_BP_ALL	GO:0031396~regulation of protein ubiquitination	40	0.137514	8.07577e-10	813324, 825352, 808209, 785627, 819748, 824515, 821001, 775002, 812018, 815649, 792471, 809326, 794588, 788315, 784081, 774312, 790104, 823033, 775489, 804244, 785147, 809619, 777240, 822097, 810125, 792631, 826804, 775481, 799075, 800860, 792073, 823360, 805373, 813556, 775955, 791833, 819449, 793113, 797953, 792375	2009	100	14116	2.81055	3.48792e-06	8.94339e-08	1.51317e-06
GOTERM_BP_ALL	GO:0006807~nitrogen compound metabolic process	651	2.23804	1.03512e-09	794894, 772535, 796854, 816370, 789974, 821624, 785771, 781592, 773666, 785565, 806558, 806553, 793345, 803831, 785872, 789830, 809553, 791583, 796076, 819691, 825409, 783545, 810377, 819340, 778860, 804427, 821619, 813331, 797463, 820897, 809744, 797459, 791596, 788188, 820383, 802671, 782699, 800302, 825018, 776719, 778157, 813329, 803913, 782027, 789979, 825011, 817226, 785777, 789188, 797968,…	2009	3778	14116	1.21074	4.47066e-06	1.11767e-07	1.93952e-06
GOTERM_BP_ALL	GO:0051329~interphase of mitotic cell cycle	40	0.137514	2.21184e-09	791692, 825411, 819748, 797559, 775327, 823905, 813154, 793807, 798138, 794588, 815446, 824590, 776872, 827121, 803206, 804478, 792306, 816782, 799075, 773040, 789361, 780083, 817790, 793884, 798571, 785597, 815480, 775337, 800610, 810642, 814403, 803455, 797279, 784898, 787661, 795770, 780418, 802123, 784487, 806766	2009	103	14116	2.72869	9.5529e-06	2.32999e-07	4.14438e-06
GOTERM_BP_ALL	GO:0065003~macromolecular complex assembly	150	0.515677	3.93833e-09	826912, 785771, 805050, 787467, 784442, 803831, 776208, 813136, 813319, 804800, 784624, 789965, 818443, 818218, 786613, 794483, 786826, 811901, 806903, 798572, 799578, 775719, 808768, 782699, 819016, 802403, 802675, 786498, 813022, 779399, 775555, 809748, 789979, 776033, 822549, 817413, 817636, 783474, 814026, 817419, 781630, 772514, 780205, 788222, 808341, 798143, 788217, 805387, 810316, 788941,…	2009	665	14116	1.5849	1.70095e-05	4.04992e-07	7.37934e-06
GOTERM_BP_ALL	GO:0007051~spindle organization	24	0.0825083	5.07833e-09	810085, 824515, 775002, 812018, 793277, 794878, 823458, 782105, 797714, 775327, 800083, 803247, 776047, 824267, 817048, 802581, 821580, 810677, 799592, 814656, 783593, 790725, 801800, 809693	2009	45	14116	3.7474	2.19331e-05	5.10077e-07	9.51538e-06
GOTERM_BP_ALL	GO:0046907~intracellular transport	148	0.508801	5.55944e-09	777638, 817438, 826123, 806558, 787467, 785666, 800125, 824736, 817098, 801826, 782615, 783144, 813754, 819157, 790399, 808299, 815903, 776728, 804800, 784624, 773539, 781469, 813535, 779995, 791596, 782080, 802403, 787068, 809951, 782027, 826915, 785777, 820824, 811651, 794259, 787383, 781007, 800599, 787287, 785031, 788217, 813154, 810677, 794468, 819946, 810493, 813630, 792966, 795991, 784832,…	2009	657	14116	1.58281	2.40109e-05	5.45709e-07	1.04168e-05
GOTERM_BP_ALL	GO:0051325~interphase	40	0.137514	5.74825e-09	791692, 825411, 819748, 797559, 775327, 823905, 813154, 793807, 798138, 794588, 815446, 824590, 776872, 827121, 803206, 804478, 792306, 816782, 799075, 773040, 789361, 780083, 817790, 793884, 798571, 785597, 815480, 775337, 800610, 810642, 814403, 803455, 797279, 784898, 787661, 795770, 780418, 802123, 784487, 806766	2009	106	14116	2.65146	2.48264e-05	5.51704e-07	1.07706e-05
GOTERM_BP_ALL	GO:0000070~mitotic sister chromatid segregation	21	0.0721947	7.75688e-09	798960, 792631, 799075, 789361, 819848, 815649, 791562, 784402, 811598, 797714, 790226, 826285, 793059, 802581, 781161, 804800, 799856, 798078, 802146, 789965, 783593	2009	36	14116	4.09872	3.35014e-05	7.28303e-07	1.45342e-05
GOTERM_BP_ALL	GO:0051439~regulation of ubiquitin-protein ligase activity during mitotic cell cycle	31	0.106573	7.90466e-09	813324, 808209, 785627, 819748, 824515, 775002, 812018, 815649, 792471, 809326, 794588, 784081, 788315, 774312, 790104, 823033, 785147, 809619, 777240, 826804, 792631, 799075, 800860, 792073, 823360, 813556, 775955, 791833, 793113, 797953, 792375	2009	71	14116	3.06786	3.41397e-05	7.26388e-07	1.48111e-05
GOTERM_BP_ALL	GO:0044085~cellular component biogenesis	207	0.711634	7.97215e-09	826912, 785771, 787467, 774657, 785872, 803831, 776208, 783144, 813319, 804800, 789965, 819298, 810377, 786613, 794483, 786826, 798572, 813331, 797463, 782699, 802403, 802675, 775555, 809748, 776033, 789979, 817413, 817636, 817419, 772514, 780205, 803247, 805387, 788941, 809572, 822191, 799854, 787888, 773042, 810125, 795700, 779164, 785761, 806447, 804949, 773927, 785244, 781296, 823656, 798491,…	2009	1001	14116	1.45301	3.44311e-05	7.17327e-07	1.49376e-05
GOTERM_BP_ALL	GO:0007346~regulation of mitotic cell cycle	50	0.171892	1.14113e-08	825411, 785627, 805050, 821929, 815649, 809516, 815603, 822961, 802581, 805845, 813136, 804800, 789965, 783593, 803206, 792631, 812948, 799075, 805470, 821578, 798571, 821226, 802732, 794047, 780418, 814656, 785777, 824835, 825280, 824515, 775002, 812018, 778615, 775327, 826285, 810677, 792513, 820833, 795417, 817790, 793884, 791562, 775337, 814403, 810642, 811248, 803455, 776415, 803883, 772279	2009	152	14116	2.31131	4.92843e-05	1.00583e-06	2.13817e-05
GOTERM_BP_ALL	GO:0006139~nucleobase, nucleoside, nucleotide and nucleic acid metabolic process	587	2.01801	1.27634e-08	794894, 772535, 796854, 816370, 789974, 821624, 785771, 781592, 773666, 785565, 806558, 806553, 793345, 803831, 785872, 789830, 809553, 791583, 796076, 783545, 810377, 819340, 804427, 821619, 813331, 797463, 820897, 809744, 791596, 820383, 802671, 788188, 782699, 800302, 825018, 776719, 778157, 813329, 803913, 782027, 789979, 825011, 817226, 785777, 789188, 797968, 803680, 826281, 778167, 788941,…	2009	3409	14116	1.20988	5.51236e-05	1.1025e-06	2.3915e-05
GOTERM_BP_ALL	GO:0006297~nucleotide-excision repair, DNA gap filling	14	0.0481298	1.28057e-08	778428, 815757, 801541, 778911, 804362, 789814, 793807, 824745, 820383, 807483, 816658, 774790, 784487, 773777	2009	17	14116	5.78643	5.53061e-05	1.08446e-06	2.39942e-05
GOTERM_BP_ALL	GO:0043623~cellular protein complex assembly	52	0.178768	1.40997e-08	805050, 808324, 796205, 787467, 812033, 776208, 822915, 826586, 784624, 789965, 794483, 811901, 786826, 805373, 784300, 802403, 772449, 802675, 779399, 775555, 809748, 802451, 817636, 814026, 781630, 824515, 784134, 788222, 826978, 816597, 800083, 784885, 788217, 810316, 815229, 798630, 776899, 789761, 823156, 782640, 785761, 793884, 800760, 801263, 775973, 777650, 798491, 803592, 777452, 776016,…	2009	162	14116	2.25538	6.08946e-05	1.17108e-06	2.64188e-05
GOTERM_BP_ALL	GO:0000819~sister chromatid segregation	21	0.0721947	1.46267e-08	798960, 792631, 799075, 789361, 819848, 815649, 791562, 784402, 811598, 797714, 790226, 826285, 793059, 802581, 781161, 804800, 799856, 798078, 802146, 789965, 783593	2009	37	14116	3.98795	6.31708e-05	1.19194e-06	2.74064e-05
GOTERM_BP_ALL	GO:0008380~RNA splicing	77	0.264714	1.70613e-08	772535, 815183, 816370, 806558, 793287, 815000, 784442, 785995, 822403, 803831, 816082, 777679, 785049, 784244, 777114, 796448, 798361, 810913, 813798, 812323, 809615, 811579, 789266, 816416, 818979, 799658, 811900, 826193, 820897, 822287, 781880, 806081, 791596, 817941, 792167, 773774, 825011, 808870, 804920, 825280, 774909, 784941, 808341, 798143, 810069, 805387, 824766, 822152, 776500, 816996,…	2009	284	14116	1.90504	7.36853e-05	1.36459e-06	3.19682e-05
GOTERM_BP_ALL	GO:0019538~protein metabolic process	494	1.69829	2.41718e-08	813324, 799389, 813322, 826123, 810237, 806459, 785872, 809553, 825101, 804697, 772910, 791583, 809945, 802581, 803127, 824930, 803929, 789968, 819354, 779706, 773539, 792631, 823360, 821619, 809544, 790608, 797459, 816175, 778293, 776719, 778855, 794066, 802302, 791980, 824000, 816458, 792086, 803680, 773544, 789047, 788941, 778261, 802566, 778952, 789566, 801183, 816252, 826287, 818602, 793706,…	2009	2812	14116	1.23436	0.000104392	1.89814e-06	4.52912e-05
GOTERM_BP_ALL	GO:0031397~negative regulation of protein ubiquitination	31	0.106573	2.50297e-08	813324, 808209, 785627, 824515, 775002, 812018, 815649, 792471, 809326, 784081, 788315, 774312, 790104, 823033, 775489, 785147, 809619, 810125, 826804, 792631, 799075, 800860, 792073, 823360, 805373, 813556, 775955, 791833, 793113, 797953, 792375	2009	74	14116	2.94348	0.000108097	1.93041e-06	4.68987e-05
GOTERM_BP_ALL	GO:0051438~regulation of ubiquitin-protein ligase activity	32	0.110011	2.56466e-08	813324, 825352, 808209, 785627, 819748, 824515, 775002, 812018, 815649, 792471, 809326, 794588, 784081, 788315, 774312, 790104, 823033, 785147, 809619, 777240, 826804, 792631, 799075, 800860, 792073, 823360, 813556, 775955, 791833, 793113, 797953, 792375	2009	78	14116	2.88262	0.000110761	1.94329e-06	4.80545e-05
GOTERM_BP_ALL	GO:0031398~positive regulation of protein ubiquitination	33	0.113449	5.07362e-08	813324, 808209, 785627, 819748, 824515, 821001, 812018, 792471, 809326, 794588, 784081, 788315, 774312, 790104, 823033, 804244, 785147, 809619, 777240, 822097, 826804, 775481, 799075, 800860, 792073, 823360, 813556, 775955, 791833, 819449, 793113, 797953, 792375	2009	84	14116	2.76036	0.000219106	3.77809e-06	9.50654e-05
GOTERM_BP_ALL	GO:0016071~mRNA metabolic process	92	0.316282	5.75989e-08	772535, 815183, 816370, 812365, 806558, 793287, 784442, 785995, 822403, 803831, 816082, 777679, 785049, 784244, 777114, 796448, 798361, 810913, 779459, 810552, 813798, 812323, 809615, 772574, 805176, 811579, 781709, 789266, 816416, 818979, 811900, 799658, 781267, 826193, 819508, 809744, 820897, 822287, 781880, 806081, 791596, 797437, 817941, 775531, 792167, 773774, 825011, 808766, 808870, 804920,…	2009	370	14116	1.7471	0.000248739	4.21643e-06	0.000107924
GOTERM_BP_ALL	GO:0007093~mitotic cell cycle checkpoint	22	0.0756326	6.61629e-08	792631, 812948, 825280, 821929, 775002, 793884, 821578, 778615, 815649, 775337, 814403, 802732, 794047, 815603, 776415, 822961, 780418, 813136, 804800, 814656, 789965, 783593	2009	43	14116	3.59489	0.000285717	4.76262e-06	0.000123971
GOTERM_BP_ALL	GO:0031145~anaphase-promoting complex-dependent proteasomal ubiquitin-dependent protein catabolic process	28	0.0962596	6.77541e-08	813324, 808209, 785627, 819748, 775002, 812018, 815649, 792471, 809326, 784081, 788315, 774312, 790104, 823033, 785147, 809619, 826804, 792631, 799075, 800860, 792073, 823360, 813556, 775955, 791833, 793113, 797953, 792375	2009	65	14116	3.02675	0.000292587	4.7972e-06	0.000126952
GOTERM_BP_ALL	GO:0051436~negative regulation of ubiquitin-protein ligase activity during mitotic cell cycle	28	0.0962596	6.77541e-08	813324, 808209, 785627, 824515, 775002, 812018, 815649, 792471, 809326, 784081, 788315, 774312, 790104, 823033, 785147, 809619, 826804, 792631, 799075, 800860, 792073, 823360, 813556, 775955, 791833, 793113, 797953, 792375	2009	65	14116	3.02675	0.000292587	4.7972e-06	0.000126952
GOTERM_BP_ALL	GO:0051340~regulation of ligase activity	32	0.110011	7.22187e-08	813324, 825352, 808209, 785627, 819748, 824515, 775002, 812018, 815649, 792471, 809326, 794588, 784081, 788315, 774312, 790104, 823033, 785147, 809619, 777240, 826804, 792631, 799075, 800860, 792073, 823360, 813556, 775955, 791833, 793113, 797953, 792375	2009	81	14116	2.77585	0.000311864	5.03084e-06	0.000135318
GOTERM_BP_ALL	GO:0006397~mRNA processing	82	0.281903	9.64082e-08	772535, 815183, 816370, 806558, 793287, 784442, 785995, 822403, 803831, 816082, 777679, 785049, 784244, 777114, 796448, 798361, 810913, 810552, 813798, 812323, 809615, 772574, 811579, 789266, 816416, 818979, 799658, 811900, 781267, 826193, 819508, 809744, 820897, 822287, 781880, 806081, 791596, 817941, 797437, 792167, 773774, 825011, 808766, 808870, 804920, 825280, 774909, 784941, 826281, 808341,…	2009	321	14116	1.7949	0.0004163	6.6093e-06	0.000180642
GOTERM_BP_ALL	GO:0006323~DNA packaging	40	0.137514	1.28849e-07	798960, 801432, 826912, 817413, 794356, 783474, 776843, 772514, 819848, 812936, 814188, 790226, 773886, 826285, 782788, 822769, 826269, 809572, 793059, 784083, 781161, 784692, 817150, 787982, 787888, 824595, 778031, 817443, 789361, 803650, 798572, 820197, 821882, 773927, 775719, 808768, 793890, 782778, 789979, 789959	2009	117	14116	2.40218	0.000556343	8.69525e-06	0.000241427
GOTERM_BP_ALL	GO:0051352~negative regulation of ligase activity	28	0.0962596	1.43818e-07	813324, 808209, 785627, 824515, 775002, 812018, 815649, 792471, 809326, 784081, 788315, 774312, 790104, 823033, 785147, 809619, 826804, 792631, 799075, 800860, 792073, 823360, 813556, 775955, 791833, 793113, 797953, 792375	2009	67	14116	2.9364	0.000620958	9.55612e-06	0.000269475
GOTERM_BP_ALL	GO:0051444~negative regulation of ubiquitin-protein ligase activity	28	0.0962596	1.43818e-07	813324, 808209, 785627, 824515, 775002, 812018, 815649, 792471, 809326, 784081, 788315, 774312, 790104, 823033, 785147, 809619, 826804, 792631, 799075, 800860, 792073, 823360, 813556, 775955, 791833, 793113, 797953, 792375	2009	67	14116	2.9364	0.000620958	9.55612e-06	0.000269475
GOTERM_BP_ALL	GO:0006414~translational elongation	36	0.123762	1.9233e-07	823999, 796817, 778568, 801358, 776761, 791016, 798725, 785872, 796244, 779090, 809326, 822433, 821677, 783997, 824577, 796446, 785609, 783263, 822027, 789968, 803929, 791681, 825605, 773042, 784832, 793310, 782709, 780689, 823648, 803657, 799635, 793235, 798821, 788428, 790090, 817032	2009	101	14116	2.50445	0.000830328	1.25859e-05	0.000360372
GOTERM_BP_ALL	GO:0051437~positive regulation of ubiquitin-protein ligase activity during mitotic cell cycle	28	0.0962596	2.06422e-07	813324, 808209, 785627, 819748, 824515, 812018, 792471, 809326, 794588, 784081, 788315, 774312, 790104, 823033, 785147, 809619, 777240, 826804, 799075, 800860, 792073, 823360, 813556, 775955, 791833, 793113, 797953, 792375	2009	68	14116	2.89322	0.000891138	1.33064e-05	0.000386776
GOTERM_BP_ALL	GO:0000079~regulation of cyclin-dependent protein kinase activity	24	0.0825083	3.66576e-07	804478, 784308, 810125, 786994, 791692, 792306, 794269, 817790, 785597, 779607, 800610, 814403, 803455, 798138, 787661, 817048, 815446, 817958, 796628, 802123, 776371, 795814, 806766, 824835	2009	54	14116	3.12284	0.00158199	2.32827e-05	0.000686859
GOTERM_BP_ALL	GO:0051443~positive regulation of ubiquitin-protein ligase activity	28	0.0962596	4.13493e-07	813324, 808209, 785627, 819748, 824515, 812018, 792471, 809326, 794588, 784081, 788315, 774312, 790104, 823033, 785147, 809619, 777240, 826804, 799075, 800860, 792073, 823360, 813556, 775955, 791833, 793113, 797953, 792375	2009	70	14116	2.81055	0.00178428	2.58819e-05	0.000774768
GOTERM_BP_ALL	GO:0051351~positive regulation of ligase activity	28	0.0962596	1.09853e-06	813324, 808209, 785627, 819748, 824515, 812018, 792471, 809326, 794588, 784081, 788315, 774312, 790104, 823033, 785147, 809619, 777240, 826804, 799075, 800860, 792073, 823360, 813556, 775955, 791833, 793113, 797953, 792375	2009	73	14116	2.69505	0.00473333	6.77772e-05	0.00205832
GOTERM_BP_ALL	GO:0042254~ribosome biogenesis	39	0.134076	1.28208e-06	780778, 795405, 774249, 797519, 820443, 774657, 803831, 785872, 777679, 790297, 793725, 821139, 792055, 805845, 799854, 810377, 810125, 825605, 773042, 787928, 784832, 777364, 798808, 791560, 772321, 775785, 811598, 813331, 797463, 803658, 809340, 785244, 791264, 801920, 800131, 819921, 800558, 817032, 826109	2009	122	14116	2.24614	0.005522	7.79872e-05	0.00240223
GOTERM_BP_ALL	GO:0022613~ribonucleoprotein complex biogenesis	51	0.17533	1.4322e-06	793287, 784442, 820443, 774657, 803831, 816082, 785872, 777679, 790297, 793725, 805412, 821139, 792055, 805845, 810377, 777364, 798808, 813331, 797463, 801920, 826109, 804920, 780778, 795405, 774249, 797519, 808341, 798143, 824766, 799854, 810125, 773042, 825605, 784832, 787928, 815676, 803320, 820833, 791560, 772321, 775785, 811598, 803658, 809340, 785244, 791264, 802508, 800131, 819921, 800558,…	2009	180	14116	1.99081	0.00616657	8.59083e-05	0.00268351
GOTERM_BP_ALL	GO:0031400~negative regulation of protein modification process	38	0.130638	1.84606e-06	813324, 808209, 785627, 824515, 775002, 812018, 815649, 780261, 792471, 809326, 777846, 788315, 784081, 774312, 790104, 823033, 803949, 775489, 785147, 809619, 810125, 792631, 826804, 799075, 802015, 800860, 792073, 823360, 805373, 813556, 775955, 791833, 776262, 793890, 793113, 805112, 797953, 792375	2009	119	14116	2.24372	0.00794143	0.000109215	0.00345894
GOTERM_BP_ALL	GO:0051247~positive regulation of protein metabolic process	63	0.216584	2.0286e-06	813324, 791692, 786686, 803398, 785627, 794994, 821001, 780261, 820539, 809326, 813563, 794588, 780522, 817958, 823033, 804244, 785147, 809619, 791681, 802015, 799075, 780764, 795725, 792073, 823360, 809463, 775955, 791833, 780927, 772612, 819449, 802140, 793113, 797953, 814656, 809229, 792375, 808209, 824515, 819748, 812018, 797559, 792471, 777846, 788315, 784081, 790104, 774312, 792513, 805559,…	2009	243	14116	1.82165	0.00872327	0.000118392	0.00380097
GOTERM_BP_ALL	GO:0032270~positive regulation of cellular protein metabolic process	61	0.209708	2.13735e-06	813324, 791692, 786686, 803398, 785627, 794994, 821001, 780261, 820539, 809326, 794588, 780522, 817958, 823033, 804244, 785147, 809619, 791681, 802015, 799075, 780764, 795725, 792073, 823360, 809463, 775955, 791833, 780927, 772612, 819449, 802140, 793113, 797953, 814656, 809229, 792375, 808209, 824515, 819748, 812018, 797559, 792471, 777846, 788315, 784081, 790104, 774312, 805559, 822729, 792513,…	2009	233	14116	1.83952	0.00918876	0.000123076	0.00400473
GOTERM_BP_ALL	GO:0051649~establishment of localization in cell	170	0.584433	2.19229e-06	777638, 817438, 826123, 806558, 787467, 785666, 800125, 817098, 824736, 801826, 791721, 782615, 813754, 819157, 783144, 772814, 790399, 808299, 802581, 815903, 776728, 804800, 784624, 789965, 773539, 781469, 789361, 798571, 795388, 813535, 779995, 791596, 808768, 782080, 787068, 802403, 809951, 782027, 798078, 826915, 785777, 820824, 811651, 794259, 787383, 813912, 781007, 800599, 787287, 797714,…	2009	852	14116	1.40198	0.00942384	0.000124578	0.00410767
GOTERM_BP_ALL	GO:0044249~cellular biosynthetic process	574	1.97332	2.30273e-06	794894, 796854, 813322, 789974, 821624, 785771, 826123, 773666, 785565, 806553, 793345, 789830, 785872, 825101, 796076, 809750, 809945, 783545, 803929, 789968, 789426, 804427, 821619, 790608, 820897, 797459, 820383, 802671, 788188, 782699, 800302, 776719, 778157, 813329, 803913, 782027, 789979, 817226, 785777, 789188, 797968, 803680, 778167, 822198, 788941, 793807, 826287, 797181, 813483, 787888,…	2009	3442	14116	1.17174	0.00989621	0.000129154	0.00431459
GOTERM_BP_ALL	GO:0006289~nucleotide-excision repair	23	0.0790704	2.36091e-06	778428, 785771, 815757, 801398, 801541, 778911, 776266, 818221, 804362, 779092, 789814, 824745, 793807, 820383, 807483, 816658, 774790, 776449, 813798, 815454, 784487, 773777, 776371	2009	55	14116	2.9383	0.010145	0.00013072	0.0044236
GOTERM_BP_ALL	GO:0051641~cellular localization	182	0.625688	2.94084e-06	777638, 817438, 826123, 806558, 787467, 785666, 800125, 817098, 824736, 801826, 791721, 782615, 813754, 819157, 783144, 772814, 790399, 808299, 778146, 802581, 815903, 776728, 804800, 784624, 789965, 773539, 781469, 789361, 786826, 798571, 795388, 813535, 779995, 791596, 808768, 782080, 787068, 802403, 809951, 782027, 798078, 826915, 785777, 820824, 811651, 794259, 787383, 813912, 802352, 781007,…	2009	928	14116	1.37802	0.0126212	0.000160766	0.00551018
GOTERM_BP_ALL	GO:0009058~biosynthetic process	588	2.02145	3.00717e-06	794894, 796854, 813322, 789974, 821624, 785771, 826123, 773666, 785565, 806553, 793345, 785872, 789830, 825101, 796076, 809750, 809945, 819691, 783545, 803929, 789968, 789426, 804427, 821619, 790608, 820897, 797459, 820383, 802671, 788188, 782699, 800302, 776719, 778157, 813329, 803913, 782027, 789979, 817226, 809746, 785777, 789188, 797968, 791980, 803680, 778167, 822198, 788941, 793807, 826287,…	2009	3542	14116	1.16643	0.012904	0.000162337	0.00563445
GOTERM_BP_ALL	GO:0065004~protein-DNA complex assembly	31	0.106573	4.56539e-06	826912, 794356, 817413, 783474, 772514, 812936, 814188, 784134, 773886, 782788, 826269, 809572, 784083, 784692, 817150, 789965, 824595, 787888, 778031, 803650, 793884, 798572, 820197, 821882, 773927, 775719, 808768, 793890, 782778, 789979, 789959	2009	91	14116	2.3936	0.0195248	0.000243402	0.00855392
GOTERM_BP_ALL	GO:0006310~DNA recombination	34	0.116887	5.05037e-06	794356, 779760, 812059, 781592, 809739, 785213, 792139, 785049, 791583, 813193, 799631, 798813, 772477, 801381, 822097, 801318, 797226, 810288, 807281, 777982, 783225, 785597, 778843, 776266, 777599, 776417, 820383, 819016, 787492, 802123, 813593, 800483, 773777, 796223	2009	105	14116	2.27521	0.0215764	0.000265972	0.00946257
GOTERM_BP_ALL	GO:0007010~cytoskeleton organization	97	0.333471	5.39571e-06	805050, 808953, 781513, 819157, 773099, 778146, 824267, 802581, 778010, 794488, 804800, 819298, 809693, 794483, 821226, 807232, 813535, 780927, 776611, 779995, 808768, 786517, 802675, 786498, 775555, 814656, 798078, 785777, 781158, 802352, 813912, 812018, 800598, 797714, 803247, 826285, 794115, 789761, 810677, 795308, 799856, 813632, 795700, 793277, 775600, 823458, 801226, 790191, 799685, 813931,…	2009	436	14116	1.56321	0.0230347	0.000280733	0.0101096
GOTERM_BP_ALL	GO:0044271~nitrogen compound biosynthetic process	77	0.264714	5.40445e-06	791692, 773666, 816476, 804880, 781275, 798647, 795664, 783693, 812791, 806930, 774070, 808179, 814565, 810512, 822004, 781605, 802343, 818254, 786659, 780271, 783032, 819408, 806732, 813535, 825970, 797459, 788188, 789815, 789121, 800984, 795255, 782027, 812411, 788545, 792407, 825238, 784198, 824059, 787383, 790349, 815717, 783023, 785845, 810158, 779012, 820161, 815224, 822198, 772221, 797181,…	2009	325	14116	1.66471	0.0230716	0.000277841	0.010126
GOTERM_BP_ALL	GO:0000398~nuclear mRNA splicing, via spliceosome	44	0.151265	5.50363e-06	772535, 816370, 815183, 804920, 806558, 793287, 784442, 785995, 808341, 803831, 816082, 798143, 810069, 784244, 805387, 824766, 776500, 816996, 800702, 785604, 815676, 803320, 820833, 789266, 816416, 786739, 787434, 818979, 799658, 812576, 822287, 798354, 791264, 791596, 806081, 788227, 802508, 817941, 825801, 773774, 824519, 825011, 825901, 795511	2009	153	14116	2.02066	0.0234899	0.000279611	0.0103118
GOTERM_BP_ALL	GO:0000377~RNA splicing, via transesterification reactions with bulged adenosine as nucleophile	44	0.151265	5.50363e-06	772535, 816370, 815183, 804920, 806558, 793287, 784442, 785995, 808341, 803831, 816082, 798143, 810069, 784244, 805387, 824766, 776500, 816996, 800702, 785604, 815676, 803320, 820833, 789266, 816416, 786739, 787434, 818979, 799658, 812576, 822287, 798354, 791264, 791596, 806081, 788227, 802508, 817941, 825801, 773774, 824519, 825011, 825901, 795511	2009	153	14116	2.02066	0.0234899	0.000279611	0.0103118
GOTERM_BP_ALL	GO:0000375~RNA splicing, via transesterification reactions	44	0.151265	5.50363e-06	772535, 816370, 815183, 804920, 806558, 793287, 784442, 785995, 808341, 803831, 816082, 798143, 810069, 784244, 805387, 824766, 776500, 816996, 800702, 785604, 815676, 803320, 820833, 789266, 816416, 786739, 787434, 818979, 799658, 812576, 822287, 798354, 791264, 791596, 806081, 788227, 802508, 817941, 825801, 773774, 824519, 825011, 825901, 795511	2009	153	14116	2.02066	0.0234899	0.000279611	0.0103118
GOTERM_BP_ALL	GO:0051640~organelle localization	31	0.106573	5.86271e-06	794259, 802352, 785666, 781813, 794878, 797714, 819157, 805919, 826285, 805698, 776047, 802581, 815440, 804800, 799856, 789965, 808517, 784832, 799075, 789361, 807460, 793884, 798571, 783768, 811598, 776315, 779995, 808768, 799592, 798078, 782475	2009	92	14116	2.36758	0.0250032	0.000294388	0.0109845
GOTERM_BP_ALL	GO:0051246~regulation of protein metabolic process	116	0.39879	6.13935e-06	813324, 786686, 801358, 803398, 821001, 783097, 780261, 774657, 809326, 794588, 780522, 815101, 817958, 821973, 785147, 809619, 792631, 785166, 795725, 794483, 823360, 773162, 791833, 780927, 772612, 814656, 796129, 809229, 792375, 819748, 775611, 812018, 817738, 773544, 792471, 788941, 789566, 788315, 801183, 790104, 814881, 819946, 803949, 777240, 810125, 824665, 813556, 796644, 821738, 814403,…	2009	546	14116	1.49278	0.0261675	0.000304735	0.0115028
GOTERM_BP_ALL	GO:0010498~proteasomal protein catabolic process	33	0.113449	7.28479e-06	813324, 808209, 776298, 785627, 819748, 821001, 775002, 812018, 815649, 776099, 792471, 809326, 784081, 788315, 774312, 790104, 823033, 785147, 809619, 826804, 792631, 787634, 799075, 800860, 792073, 823360, 813556, 775955, 791833, 776415, 793113, 797953, 792375	2009	102	14116	2.27324	0.0309733	0.000357471	0.0136488
GOTERM_BP_ALL	GO:0043161~proteasomal ubiquitin-dependent protein catabolic process	33	0.113449	7.28479e-06	813324, 808209, 776298, 785627, 819748, 821001, 775002, 812018, 815649, 776099, 792471, 809326, 784081, 788315, 774312, 790104, 823033, 785147, 809619, 826804, 792631, 787634, 799075, 800860, 792073, 823360, 813556, 775955, 791833, 776415, 793113, 797953, 792375	2009	102	14116	2.27324	0.0309733	0.000357471	0.0136488
GOTERM_BP_ALL	GO:0022607~cellular component assembly	173	0.594747	7.44412e-06	826912, 785771, 777638, 805050, 808953, 787467, 784442, 803831, 776208, 783144, 813136, 813319, 804800, 784624, 789965, 819298, 790067, 818443, 818218, 786613, 794483, 811901, 786826, 806903, 798572, 799578, 775719, 808768, 782699, 819016, 802403, 802675, 813022, 786498, 779399, 775555, 809748, 789979, 776033, 822549, 817413, 817636, 817419, 783474, 814026, 781630, 772514, 780205, 788222, 808341,…	2009	887	14116	1.37042	0.0316399	0.000361185	0.0139473
GOTERM_BP_ALL	GO:0006333~chromatin assembly or disassembly	38	0.130638	9.98405e-06	826912, 817413, 809718, 794356, 797968, 783474, 772514, 812936, 803680, 814188, 789685, 825253, 778167, 773886, 782788, 826269, 809572, 784083, 784692, 817150, 787888, 824595, 778031, 803650, 798572, 820197, 790665, 821882, 773927, 775719, 803713, 808768, 793890, 782778, 789979, 789959, 821429, 818018	2009	127	14116	2.10238	0.0422048	0.000479011	0.0187057
GOTERM_BP_ALL	GO:0010564~regulation of cell cycle process	35	0.120325	1.30237e-05	825280, 785627, 805050, 821929, 824515, 812018, 815649, 775327, 826285, 783163, 802581, 810677, 813136, 792513, 804800, 789965, 822097, 799075, 820833, 805470, 817790, 793884, 821578, 798571, 791562, 811248, 802732, 795770, 780418, 809433, 814656, 783453, 772279, 785777, 824835	2009	114	14116	2.15722	0.054697	0.000617939	0.0244
GOTERM_BP_ALL	GO:0051321~meiotic cell cycle	32	0.110011	1.3181e-05	796699, 794356, 779760, 809716, 824515, 794878, 792139, 789047, 799631, 798813, 817048, 802581, 786979, 772477, 804800, 825604, 799854, 817238, 777240, 820759, 797226, 821936, 774789, 793277, 783225, 791562, 785597, 776417, 820383, 819016, 796223, 790725	2009	100	14116	2.24844	0.0553391	0.000618605	0.0246947
GOTERM_BP_ALL	GO:0032268~regulation of cellular protein metabolic process	102	0.35066	1.34871e-05	813324, 786686, 801358, 803398, 821001, 783097, 774657, 780261, 809326, 794588, 780522, 817958, 821973, 785147, 809619, 792631, 785166, 795725, 794483, 823360, 791833, 780927, 772612, 814656, 796129, 809229, 792375, 819748, 775611, 812018, 817738, 792471, 788941, 788315, 790104, 814881, 803949, 777240, 810125, 813556, 814403, 783153, 793890, 803615, 816672, 805112, 819921, 782002, 780105, 825352,…	2009	474	14116	1.51201	0.0565869	0.000626159	0.025268
GOTERM_BP_ALL	GO:0051656~establishment of organelle localization	25	0.0859461	1.45315e-05	794259, 781813, 794878, 797714, 819157, 805919, 826285, 805698, 802581, 815440, 799856, 804800, 789965, 784832, 808517, 799075, 789361, 793884, 798571, 783768, 811598, 776315, 779995, 808768, 798078	2009	69	14116	2.54579	0.0608329	0.000667457	0.0272244
GOTERM_BP_ALL	GO:0006519~cellular amino acid and derivative metabolic process	80	0.275028	1.76094e-05	785154, 825037, 781476, 821929, 804880, 795667, 773526, 775390, 783693, 824529, 774070, 819691, 825959, 798933, 824784, 806504, 792028, 774624, 806903, 795388, 780271, 795768, 806732, 825970, 819979, 807368, 796107, 812411, 788545, 809229, 787847, 784198, 777082, 790825, 818141, 824059, 790349, 812540, 808918, 815717, 775329, 783023, 812585, 801573, 815224, 822198, 800451, 785691, 785609, 817979,…	2009	352	14116	1.5969	0.0732354	0.000800265	0.03299
GOTERM_BP_ALL	GO:0032269~negative regulation of cellular protein metabolic process	48	0.165017	1.776e-05	813324, 808209, 785627, 824515, 794994, 775002, 812018, 815649, 818706, 806099, 780261, 792471, 809326, 788941, 777846, 788315, 784081, 774312, 790104, 823033, 803949, 775489, 785147, 772574, 809619, 810125, 792631, 826804, 802015, 799075, 800860, 794483, 792073, 823360, 805373, 807045, 813556, 775955, 791833, 776262, 793890, 805293, 793113, 805112, 797953, 819921, 817654, 792375	2009	180	14116	1.8737	0.0738378	0.000798701	0.033272
GOTERM_BP_ALL	GO:0009056~catabolic process	230	0.790704	1.79389e-05	813324, 785771, 821001, 825101, 815605, 772910, 809326, 804697, 794588, 819967, 803127, 785147, 792631, 778860, 823360, 773162, 809039, 813331, 821114, 800833, 820383, 813329, 778855, 819979, 794066, 815193, 792375, 779153, 784198, 801430, 819748, 820209, 801850, 792471, 817936, 802566, 789566, 785691, 788315, 801183, 822769, 790104, 819946, 784394, 793706, 780503, 792966, 773040, 792459, 795708,…	2009	1253	14116	1.28976	0.0745532	0.000798429	0.0336071
GOTERM_BP_ALL	GO:0006082~organic acid metabolic process	116	0.39879	2.03227e-05	785154, 781476, 784968, 785565, 804880, 826497, 825101, 815605, 824529, 791829, 809750, 819691, 776392, 806504, 772200, 791647, 795388, 780271, 812558, 813329, 819979, 782325, 807368, 796107, 818641, 812411, 787847, 775102, 784198, 818141, 815717, 808345, 812585, 820209, 815224, 822198, 785691, 784220, 785609, 791236, 793517, 779473, 772524, 793882, 795708, 797279, 796046, 789100, 794458, 820776,…	2009	560	14116	1.45546	0.0840326	0.000895258	0.0380722
GOTERM_BP_ALL	GO:0042180~cellular ketone metabolic process	117	0.402228	2.24934e-05	785154, 781476, 784968, 785565, 804880, 826497, 825101, 815605, 824529, 791829, 809750, 819691, 776392, 806504, 772200, 791647, 795388, 780271, 812558, 813329, 819979, 782325, 807368, 796107, 818641, 812411, 787847, 775102, 784198, 818141, 815717, 808345, 812585, 820209, 815224, 822198, 785691, 785609, 791236, 793517, 779473, 772524, 793882, 795708, 797279, 796046, 789100, 794458, 820776, 803758,…	2009	567	14116	1.44989	0.0925803	0.000980834	0.042138
GOTERM_BP_ALL	GO:0031401~positive regulation of protein modification process	49	0.168454	2.35852e-05	813324, 786686, 803398, 785627, 821001, 780261, 820539, 809326, 794588, 780522, 817958, 823033, 804244, 785147, 809619, 799075, 780764, 792073, 823360, 791833, 775955, 780927, 772612, 819449, 793113, 797953, 814656, 792375, 808209, 819748, 824515, 812018, 792471, 777846, 784081, 788315, 774312, 790104, 805559, 822729, 803949, 777240, 822097, 826804, 802460, 775481, 800860, 813556, 814403	2009	187	14116	1.84114	0.0968492	0.00101814	0.0441829
GOTERM_BP_ALL	GO:0051248~negative regulation of protein metabolic process	49	0.168454	2.35852e-05	813324, 785627, 794994, 815649, 780261, 809326, 823033, 775489, 785147, 809619, 772574, 792631, 802015, 799075, 792073, 794483, 823360, 805373, 791833, 775955, 793113, 797953, 792375, 808209, 824515, 775002, 812018, 818706, 806099, 792471, 788941, 777846, 784081, 788315, 774312, 790104, 803949, 810125, 826804, 800860, 824665, 807045, 813556, 776262, 793890, 805293, 805112, 819921, 817654	2009	187	14116	1.84114	0.0968492	0.00101814	0.0441829
GOTERM_BP_ALL	GO:0051327~M phase of meiotic cell cycle	31	0.106573	2.37054e-05	796699, 794356, 779760, 809716, 824515, 794878, 792139, 789047, 799631, 798813, 817048, 802581, 786979, 772477, 804800, 825604, 799854, 817238, 777240, 820759, 797226, 821936, 774789, 793277, 783225, 791562, 785597, 776417, 820383, 819016, 796223	2009	98	14116	2.22263	0.0973177	0.0010132	0.0444079
GOTERM_BP_ALL	GO:0007126~meiosis	31	0.106573	2.37054e-05	796699, 794356, 779760, 809716, 824515, 794878, 792139, 789047, 799631, 798813, 817048, 802581, 786979, 772477, 804800, 825604, 799854, 817238, 777240, 820759, 797226, 821936, 774789, 793277, 783225, 791562, 785597, 776417, 820383, 819016, 796223	2009	98	14116	2.22263	0.0973177	0.0010132	0.0444079
GOTERM_BP_ALL	GO:0019752~carboxylic acid metabolic process	115	0.395352	2.37538e-05	785154, 781476, 784968, 785565, 804880, 826497, 825101, 815605, 824529, 791829, 809750, 819691, 776392, 806504, 772200, 791647, 795388, 780271, 812558, 813329, 819979, 782325, 807368, 796107, 818641, 812411, 787847, 775102, 784198, 818141, 815717, 808345, 812585, 820209, 815224, 822198, 785691, 785609, 791236, 793517, 779473, 772524, 793882, 795708, 797279, 796046, 789100, 794458, 820776, 803758,…	2009	556	14116	1.4533	0.0975065	0.00100532	0.0444986
GOTERM_BP_ALL	GO:0043436~oxoacid metabolic process	115	0.395352	2.37538e-05	785154, 781476, 784968, 785565, 804880, 826497, 825101, 815605, 824529, 791829, 809750, 819691, 776392, 806504, 772200, 791647, 795388, 780271, 812558, 813329, 819979, 782325, 807368, 796107, 818641, 812411, 787847, 775102, 784198, 818141, 815717, 808345, 812585, 820209, 815224, 822198, 785691, 785609, 791236, 793517, 779473, 772524, 793882, 795708, 797279, 796046, 789100, 794458, 820776, 803758,…	2009	556	14116	1.4533	0.0975065	0.00100532	0.0444986
GOTERM_BP_ALL	GO:0044092~negative regulation of molecular function	76	0.261276	2.79496e-05	813324, 791692, 785627, 783400, 776019, 815649, 809326, 815903, 798933, 825762, 823033, 785147, 809619, 784308, 792631, 802385, 792306, 799075, 776145, 792073, 823360, 809039, 798571, 784300, 775955, 792171, 775629, 791833, 794735, 826534, 819449, 804184, 802140, 780418, 793113, 774896, 797953, 788545, 806766, 786017, 792375, 808209, 824515, 791180, 775002, 812018, 805959, 792471, 798138, 822826,…	2009	334	14116	1.59882	0.113714	0.00117131	0.0523568
GOTERM_BP_ALL	GO:0015031~protein transport	149	0.512239	3.03007e-05	822609, 777638, 817438, 826123, 812561, 787467, 785666, 800125, 824736, 801826, 782615, 783144, 813754, 787324, 808299, 814662, 815903, 797064, 776728, 804800, 784624, 825103, 773539, 781469, 786826, 780924, 794683, 812811, 795336, 802403, 787068, 826915, 785777, 811651, 794259, 821353, 781007, 794398, 800599, 787287, 825805, 788217, 813154, 789566, 825126, 794468, 819946, 810493, 799856, 813630,…	2009	762	14116	1.37392	0.122669	0.00125758	0.0567599
GOTERM_BP_ALL	GO:0006006~glucose metabolic process	42	0.144389	3.11144e-05	779153, 791692, 789337, 817490, 813912, 774963, 785565, 780931, 815786, 786438, 780757, 783776, 820209, 800948, 784311, 820871, 803283, 815605, 791829, 783039, 798753, 777438, 780503, 804478, 788559, 772524, 794862, 785047, 772426, 778740, 799578, 794884, 801768, 776167, 800833, 796046, 813329, 813022, 792407, 773448, 779826, 802224	2009	153	14116	1.92881	0.125747	0.00127904	0.0582837
GOTERM_BP_ALL	GO:0045184~establishment of protein localization	150	0.515677	3.19388e-05	822609, 777638, 817438, 826123, 812561, 787467, 785666, 800125, 824736, 801826, 782615, 783144, 813754, 787324, 808299, 814662, 815903, 797064, 776728, 804800, 784624, 789965, 825103, 773539, 781469, 786826, 780924, 794683, 812811, 795336, 802403, 787068, 826915, 785777, 811651, 794259, 821353, 781007, 794398, 800599, 787287, 825805, 788217, 813154, 789566, 825126, 794468, 819946, 810493, 799856,…	2009	769	14116	1.37056	0.128854	0.00130053	0.0598276
GOTERM_BP_ALL	GO:0070271~protein complex biogenesis	105	0.360974	4.44486e-05	785771, 805050, 787467, 776208, 813319, 813136, 804800, 784624, 789965, 818443, 786613, 818218, 794483, 786826, 811901, 806903, 799578, 782699, 819016, 802403, 802675, 786498, 813022, 779399, 775555, 776033, 789979, 809748, 822549, 817636, 814026, 817419, 781630, 780205, 788222, 788217, 805387, 810316, 788941, 815229, 776899, 789761, 776371, 779164, 785761, 826708, 777749, 793884, 796642, 806447,…	2009	505	14116	1.46093	0.174675	0.00179258	0.0832515
GOTERM_BP_ALL	GO:0006461~protein complex assembly	105	0.360974	4.44486e-05	785771, 805050, 787467, 776208, 813319, 813136, 804800, 784624, 789965, 818443, 786613, 818218, 794483, 786826, 811901, 806903, 799578, 782699, 819016, 802403, 802675, 786498, 813022, 779399, 775555, 776033, 789979, 809748, 822549, 817636, 814026, 817419, 781630, 780205, 788222, 788217, 805387, 810316, 788941, 815229, 776899, 789761, 776371, 779164, 785761, 826708, 777749, 793884, 796642, 806447,…	2009	505	14116	1.46093	0.174675	0.00179258	0.0832515
GOTERM_BP_ALL	GO:0031497~chromatin assembly	28	0.0962596	4.55994e-05	826912, 794356, 817413, 783474, 772514, 812936, 814188, 773886, 782788, 826269, 809572, 784083, 784692, 817150, 824595, 787888, 778031, 803650, 798572, 820197, 821882, 773927, 775719, 808768, 793890, 782778, 789979, 789959	2009	87	14116	2.26136	0.178767	0.00182193	0.085406
GOTERM_BP_ALL	GO:0051784~negative regulation of nuclear division	9	0.0309406	4.79187e-05	802732, 821929, 780418, 793884, 821578, 815649, 792513, 814656, 789965	2009	12	14116	5.26979	0.186953	0.00189697	0.0897482
GOTERM_BP_ALL	GO:0031577~spindle checkpoint	9	0.0309406	4.79187e-05	802732, 821929, 780418, 793884, 821578, 798571, 815649, 814656, 789965	2009	12	14116	5.26979	0.186953	0.00189697	0.0897482
GOTERM_BP_ALL	GO:0045839~negative regulation of mitosis	9	0.0309406	4.79187e-05	802732, 821929, 780418, 793884, 821578, 815649, 792513, 814656, 789965	2009	12	14116	5.26979	0.186953	0.00189697	0.0897482
GOTERM_BP_ALL	GO:0006364~rRNA processing	29	0.0996975	4.91816e-05	780778, 795405, 774249, 797519, 820443, 803831, 785872, 774657, 777679, 790297, 821139, 799854, 810377, 825605, 773042, 784832, 787928, 777364, 798808, 772321, 791560, 813331, 797463, 803658, 785244, 819921, 800558, 817032, 826109	2009	92	14116	2.21484	0.191375	0.00192923	0.0921124
GOTERM_BP_ALL	GO:0050000~chromosome localization	10	0.0343784	5.20074e-05	819157, 799075, 789361, 793884, 798571, 804800, 799856, 798078, 789965, 811598	2009	15	14116	4.68425	0.201185	0.00202161	0.0974025
GOTERM_BP_ALL	GO:0051303~establishment of chromosome localization	10	0.0343784	5.20074e-05	819157, 799075, 789361, 793884, 798571, 804800, 799856, 798078, 789965, 811598	2009	15	14116	4.68425	0.201185	0.00202161	0.0974025
GOTERM_BP_ALL	GO:0010948~negative regulation of cell cycle process	13	0.044692	5.68281e-05	822097, 821929, 821578, 793884, 815649, 802732, 780418, 802581, 792513, 814656, 789965, 785777, 772279	2009	25	14116	3.65372	0.217646	0.00218909	0.106426
GOTERM_BP_ALL	GO:0034728~nucleosome organization	29	0.0996975	6.09412e-05	826912, 794356, 817413, 783474, 778255, 772514, 812936, 814188, 778167, 773886, 782788, 809572, 784083, 784692, 817150, 824595, 787888, 778031, 803650, 798572, 820197, 821882, 773927, 775719, 808768, 793890, 782778, 789979, 789959	2009	93	14116	2.19102	0.231422	0.00232661	0.114125
GOTERM_BP_ALL	GO:0006520~cellular amino acid metabolic process	55	0.189081	6.45683e-05	785154, 781476, 821929, 795667, 775390, 783693, 824529, 774070, 819691, 806504, 774624, 795388, 795768, 780271, 825970, 819979, 807368, 796107, 812411, 788545, 787847, 784198, 824059, 818141, 812540, 790349, 808918, 815717, 775329, 783023, 812585, 815224, 822198, 800451, 785691, 785609, 817979, 822729, 791236, 822350, 793517, 789344, 772524, 795417, 793882, 795708, 797279, 796605, 811301, 789100,…	2009	226	14116	1.70996	0.243369	0.00244332	0.120914
GOTERM_BP_ALL	GO:0006334~nucleosome assembly	27	0.0928218	6.58484e-05	826912, 794356, 817413, 783474, 772514, 812936, 814188, 773886, 782788, 809572, 784083, 817150, 784692, 824595, 787888, 778031, 803650, 798572, 820197, 821882, 773927, 775719, 808768, 793890, 782778, 789979, 789959	2009	84	14116	2.25848	0.247541	0.00247006	0.12331
GOTERM_BP_ALL	GO:0007018~microtubule-based movement	33	0.113449	7.12471e-05	784844, 784359, 817636, 814026, 808324, 826978, 800083, 819157, 801471, 795329, 776899, 799856, 797308, 789965, 823156, 809693, 776797, 781323, 803059, 811901, 800760, 823458, 801263, 819854, 810642, 809166, 779995, 818039, 802675, 808743, 775555, 784547, 802146	2009	113	14116	2.05195	0.264884	0.00264931	0.133413
GOTERM_BP_ALL	GO:0042770~DNA damage response, signal transduction	26	0.0893839	7.58817e-05	815741, 797598, 794356, 776298, 825280, 777638, 792065, 778615, 820207, 789666, 798813, 822961, 775827, 787982, 822097, 798277, 780741, 785597, 811124, 775337, 814403, 774263, 776415, 802123, 783453, 796129	2009	80	14116	2.28357	0.279454	0.00279732	0.142085
GOTERM_BP_ALL	GO:0007098~centrosome cycle	11	0.0378163	8.94911e-05	803247, 819157, 822097, 787661, 821801, 794488, 791562, 775555, 795308, 809693, 813632	2009	19	14116	4.0679	0.320589	0.00327031	0.167548
GOTERM_BP_ALL	GO:0051293~establishment of spindle localization	8	0.0275028	9.42803e-05	819157, 826285, 808768, 802581, 794878, 804800, 798078, 797714	2009	10	14116	5.62111	0.334499	0.00341613	0.176507
GOTERM_BP_ALL	GO:0051653~spindle localization	8	0.0275028	9.42803e-05	819157, 826285, 808768, 802581, 794878, 804800, 798078, 797714	2009	10	14116	5.62111	0.334499	0.00341613	0.176507
GOTERM_BP_ALL	GO:0016072~rRNA metabolic process	29	0.0996975	0.00011289	780778, 795405, 774249, 797519, 820443, 803831, 785872, 774657, 777679, 790297, 821139, 799854, 810377, 825605, 773042, 784832, 787928, 777364, 798808, 772321, 791560, 813331, 797463, 803658, 785244, 819921, 800558, 817032, 826109	2009	96	14116	2.12255	0.385901	0.00405508	0.211313
GOTERM_BP_ALL	GO:0006096~glycolysis	18	0.0618812	0.000145749	779153, 788559, 774963, 794862, 786438, 799578, 820209, 794884, 801768, 820871, 815605, 800833, 783039, 813329, 813022, 777438, 792407, 780503	2009	47	14116	2.69095	0.467161	0.00518927	0.272741
GOTERM_BP_ALL	GO:0009892~negative regulation of metabolic process	148	0.508801	0.000147062	813324, 789974, 798410, 803398, 793345, 817098, 780261, 789830, 774657, 809326, 791829, 780522, 821971, 805845, 785147, 809619, 792631, 794483, 823360, 809039, 791833, 802055, 800302, 789815, 776719, 783453, 813129, 821429, 785777, 806766, 792375, 797968, 813912, 822066, 812018, 792471, 788941, 798138, 789566, 788315, 783163, 790104, 826086, 803949, 810125, 773040, 824665, 793884, 813556, 796642,…	2009	780	14116	1.33321	0.470175	0.00519309	0.275194
GOTERM_BP_ALL	GO:0031324~negative regulation of cellular metabolic process	138	0.474422	0.000160518	813324, 789974, 798410, 793345, 817098, 780261, 789830, 774657, 809326, 791829, 821971, 805845, 785147, 809619, 792631, 794483, 823360, 809039, 791833, 802055, 800302, 789815, 783453, 813129, 821429, 785777, 806766, 792375, 797968, 813912, 812018, 792471, 788941, 798138, 789566, 788315, 783163, 790104, 826086, 803949, 810125, 793884, 813556, 796642, 779349, 811042, 793890, 827096, 805112, 774243,…	2009	720	14116	1.34672	0.500092	0.00562099	0.300338
GOTERM_BP_ALL	GO:0044248~cellular catabolic process	187	0.642877	0.000160787	813324, 785771, 776298, 804883, 821001, 773725, 826497, 772910, 809326, 826490, 804697, 794588, 810552, 815101, 822961, 819967, 812960, 780398, 785147, 809619, 793781, 818630, 792631, 787634, 791647, 823360, 773162, 809039, 780271, 791833, 813331, 820383, 778855, 819979, 782325, 807368, 794066, 815193, 797395, 792375, 784198, 787383, 780778, 819748, 812018, 826453, 776099, 798144, 792471, 817936,…	2009	1024	14116	1.28314	0.500674	0.00558511	0.300841
GOTERM_BP_ALL	GO:0000082~G1/S transition of mitotic cell cycle	20	0.0687569	0.00016189	804478, 791692, 792306, 773040, 789361, 780083, 797559, 775327, 823905, 814403, 800610, 797279, 798138, 784898, 794588, 795770, 815446, 776872, 784487, 806766	2009	56	14116	2.50942	0.503048	0.00557847	0.302903
GOTERM_BP_ALL	GO:0008104~protein localization	164	0.563806	0.000176643	822609, 777638, 817438, 826123, 812561, 787467, 785666, 800125, 824736, 801826, 782615, 813754, 783144, 787324, 808299, 814662, 778146, 815903, 797064, 776728, 804800, 784624, 789965, 825103, 773539, 781469, 786826, 807232, 780924, 794683, 812811, 795336, 772612, 787068, 802403, 798078, 826915, 785777, 811651, 794259, 821353, 781007, 808345, 794398, 800599, 787287, 825805, 797714, 788217, 813154,…	2009	882	14116	1.30649	0.533729	0.00603717	0.330462
GOTERM_BP_ALL	GO:0040001~establishment of mitotic spindle localization	7	0.0240649	0.000177919	819157, 826285, 808768, 802581, 804800, 798078, 797714	2009	8	14116	6.14808	0.536293	0.00603293	0.332846
GOTERM_BP_ALL	GO:0031570~DNA integrity checkpoint	19	0.065319	0.000179193	822097, 794356, 825280, 776298, 798277, 792065, 778615, 820207, 785597, 775337, 811124, 814403, 803455, 776415, 822961, 775827, 802123, 783453, 796129	2009	52	14116	2.56733	0.538837	0.00602866	0.335225
GOTERM_BP_ALL	GO:0034613~cellular protein localization	86	0.295655	0.000186209	791692, 777638, 821929, 826123, 817438, 787467, 785666, 781813, 800125, 826884, 824736, 801826, 782615, 813754, 808299, 818916, 822915, 826586, 794640, 815903, 776728, 804800, 784624, 773539, 808517, 781469, 802015, 787777, 805373, 817322, 789199, 793215, 787492, 802403, 802140, 798078, 785777, 811651, 790825, 781007, 816893, 808345, 774014, 810158, 787287, 802719, 784885, 788217, 805919, 813154,…	2009	411	14116	1.47024	0.552604	0.00621557	0.348328
GOTERM_BP_ALL	GO:0000077~DNA damage checkpoint	18	0.0618812	0.000196059	822097, 794356, 776298, 798277, 825280, 792065, 778615, 820207, 785597, 775337, 811124, 814403, 776415, 822961, 775827, 802123, 783453, 796129	2009	48	14116	2.63489	0.571241	0.00649314	0.366722
GOTERM_BP_ALL	GO:0034660~ncRNA metabolic process	54	0.185644	0.000202219	785154, 776153, 781476, 821929, 795667, 820443, 774657, 803831, 785872, 777679, 790297, 819006, 821139, 823728, 810377, 819340, 818972, 818254, 777364, 798808, 795388, 813331, 797463, 820954, 796107, 826109, 787847, 818141, 780778, 795405, 774249, 774909, 797519, 812585, 806726, 800653, 800451, 785609, 799854, 793517, 773042, 825605, 784832, 787928, 822094, 789344, 791560, 772321, 803658, 785244,…	2009	230	14116	1.64967	0.582501	0.00664556	0.378224
GOTERM_BP_ALL	GO:0019318~hexose metabolic process	47	0.161579	0.000203502	811634, 779153, 791692, 789337, 817490, 813912, 774963, 785565, 780931, 815786, 786438, 780757, 783776, 820209, 800948, 805901, 775390, 784311, 820871, 803283, 815605, 791829, 783039, 826287, 824100, 777438, 798753, 780503, 804478, 788559, 772524, 794862, 785047, 772426, 778740, 799578, 794884, 801768, 776167, 800833, 796046, 813329, 813022, 792407, 773448, 779826, 802224	2009	192	14116	1.72	0.584808	0.00663707	0.380618
GOTERM_BP_ALL	GO:0007094~mitotic cell cycle spindle assembly checkpoint	8	0.0275028	0.000227313	802732, 821929, 780418, 793884, 821578, 815649, 814656, 789965	2009	11	14116	5.1101	0.625392	0.00735533	0.425063
GOTERM_BP_ALL	GO:0051310~metaphase plate congression	8	0.0275028	0.000227313	799075, 789361, 793884, 804800, 799856, 798078, 789965, 811598	2009	11	14116	5.1101	0.625392	0.00735533	0.425063
GOTERM_BP_ALL	GO:0045841~negative regulation of mitotic metaphase/anaphase transition	8	0.0275028	0.000227313	802732, 821929, 780418, 793884, 821578, 815649, 814656, 789965	2009	11	14116	5.1101	0.625392	0.00735533	0.425063
GOTERM_BP_ALL	GO:0034404~nucleobase, nucleoside and nucleotide biosynthetic process	47	0.161579	0.00023105	825238, 784198, 824059, 787383, 773666, 816476, 783023, 785845, 779012, 781275, 795664, 798647, 820161, 815224, 812791, 806930, 774070, 808179, 810512, 772221, 825604, 806165, 822004, 794904, 801991, 781605, 818254, 802343, 793478, 821839, 786659, 797269, 783032, 799291, 819408, 778035, 803324, 813535, 796605, 788188, 784739, 819267, 798967, 789121, 782027, 795255, 792407	2009	193	14116	1.71109	0.631392	0.00742026	0.432038
GOTERM_BP_ALL	GO:0034654~nucleobase, nucleoside, nucleotide and nucleic acid biosynthetic process	47	0.161579	0.00023105	825238, 784198, 824059, 787383, 773666, 816476, 783023, 785845, 779012, 781275, 795664, 798647, 820161, 815224, 812791, 806930, 774070, 808179, 810512, 772221, 825604, 806165, 822004, 794904, 801991, 781605, 818254, 802343, 793478, 821839, 786659, 797269, 783032, 799291, 819408, 778035, 803324, 813535, 796605, 788188, 784739, 819267, 798967, 789121, 782027, 795255, 792407	2009	193	14116	1.71109	0.631392	0.00742026	0.432038
GOTERM_BP_ALL	GO:0070727~cellular macromolecule localization	86	0.295655	0.000239486	791692, 777638, 821929, 826123, 817438, 787467, 785666, 781813, 800125, 826884, 824736, 801826, 782615, 813754, 808299, 818916, 822915, 826586, 794640, 815903, 776728, 804800, 784624, 773539, 808517, 781469, 802015, 787777, 805373, 817322, 789199, 793215, 787492, 802403, 802140, 798078, 785777, 811651, 790825, 781007, 816893, 808345, 774014, 810158, 787287, 802719, 784885, 788217, 805919, 813154,…	2009	414	14116	1.45959	0.644583	0.0076334	0.447778
GOTERM_BP_ALL	GO:0055086~nucleobase, nucleoside and nucleotide metabolic process	69	0.237211	0.000247311	820146, 773666, 816476, 801398, 781275, 798647, 795664, 812791, 806930, 774070, 808179, 810512, 784917, 822004, 813885, 781605, 802015, 802343, 818254, 786659, 783032, 819408, 813535, 780368, 788188, 813329, 789121, 795255, 782027, 792407, 809229, 825238, 795547, 784198, 790825, 824059, 787383, 788123, 783023, 785845, 783776, 779012, 789713, 809354, 781316, 784311, 820161, 779092, 815224, 803283,…	2009	316	14116	1.53424	0.656397	0.00782415	0.462377
GOTERM_BP_ALL	GO:0006886~intracellular protein transport	79	0.27159	0.000256887	791692, 777638, 821929, 826123, 817438, 787467, 785666, 800125, 781813, 826884, 824736, 801826, 782615, 813754, 808299, 818916, 822915, 826586, 794640, 815903, 776728, 784624, 773539, 781469, 808517, 802015, 787777, 805373, 817322, 789199, 793215, 787492, 802403, 802140, 785777, 811651, 790825, 781007, 816893, 774014, 810158, 787287, 802719, 784885, 788217, 805919, 813154, 798630, 794468, 805559,…	2009	374	14116	1.48418	0.670322	0.00806683	0.48024
GOTERM_BP_ALL	GO:0010605~negative regulation of macromolecule metabolic process	139	0.47786	0.000257605	813324, 789974, 798410, 803398, 793345, 817098, 780261, 789830, 774657, 809326, 780522, 821971, 805845, 785147, 809619, 792631, 794483, 823360, 791833, 802055, 800302, 789815, 776719, 783453, 813129, 821429, 785777, 806766, 792375, 797968, 813912, 822066, 812018, 792471, 788941, 789566, 788315, 783163, 790104, 826086, 803949, 810125, 773040, 824665, 793884, 813556, 796642, 779349, 811042, 793890,…	2009	734	14116	1.33061	0.671343	0.00803092	0.48158
GOTERM_BP_ALL	GO:0051258~protein polymerization	18	0.0618812	0.000260843	817636, 814026, 808324, 794483, 824515, 811901, 800760, 826978, 801263, 800083, 777650, 776899, 802675, 789761, 775555, 823156, 809484, 790725	2009	49	14116	2.58112	0.675908	0.00807318	0.487618
GOTERM_BP_ALL	GO:0006007~glucose catabolic process	20	0.0687569	0.000272206	779153, 788559, 774963, 794862, 786438, 783776, 799578, 794884, 820209, 801768, 784311, 820871, 815605, 800833, 783039, 813329, 813022, 777438, 792407, 780503	2009	58	14116	2.42289	0.691433	0.00836352	0.508808
GOTERM_BP_ALL	GO:0031399~regulation of protein modification process	65	0.22346	0.000293507	813324, 825352, 786686, 785627, 803398, 821001, 815649, 780261, 820539, 809326, 794588, 780522, 817958, 798933, 823033, 775489, 804244, 785147, 809619, 792631, 799075, 802015, 780764, 792073, 823360, 805373, 775955, 791833, 791497, 780927, 772612, 819449, 793113, 797953, 814656, 796129, 792375, 808209, 824515, 819748, 775002, 812018, 792471, 817543, 777846, 788315, 784081, 790104, 774312, 804722,…	2009	295	14116	1.54819	0.718562	0.00895149	0.548521
GOTERM_BP_ALL	GO:0030261~chromosome condensation	12	0.0412541	0.000304433	801432, 798960, 826285, 817443, 789361, 776843, 822769, 793059, 819848, 781161, 787982, 790226	2009	25	14116	3.37266	0.731538	0.00921813	0.568885
GOTERM_BP_ALL	GO:0010639~negative regulation of organelle organization	25	0.0859461	0.000320135	800696, 784486, 808580, 821929, 815649, 777846, 818916, 802581, 792513, 789965, 819298, 822097, 821578, 793884, 807232, 776266, 822264, 802732, 793890, 780418, 799685, 786498, 813479, 805112, 814656	2009	82	14116	2.14219	0.749146	0.0096239	0.598144
GOTERM_BP_ALL	GO:0012501~programmed cell death	118	0.405666	0.000364244	797598, 786686, 801357, 821628, 819762, 781513, 822955, 808563, 809326, 791583, 794588, 775448, 822961, 802581, 808078, 776725, 809615, 805845, 825071, 793781, 823360, 798571, 806903, 781267, 795336, 816175, 798476, 825272, 813022, 779399, 776033, 798888, 806766, 822066, 802352, 797004, 808345, 800598, 816306, 798138, 822769, 793706, 810414, 774376, 812228, 811641, 826708, 802368, 792857, 792089,…	2009	611	14116	1.35698	0.792673	0.0108673	0.680292
GOTERM_BP_ALL	GO:0030071~regulation of mitotic metaphase/anaphase transition	11	0.0378163	0.000416643	802732, 811248, 799075, 821929, 780418, 793884, 821578, 802581, 815649, 814656, 789965	2009	22	14116	3.51319	0.834677	0.0123361	0.777795
GOTERM_BP_ALL	GO:0007052~mitotic spindle organization	9	0.0309406	0.000417522	824267, 821580, 793277, 823458, 814656, 775327, 797714, 801800, 809693	2009	15	14116	4.21583	0.835304	0.0122778	0.779431
GOTERM_BP_ALL	GO:0016265~death	136	0.467547	0.000430713	796757, 797598, 816370, 786686, 801357, 821628, 819762, 781513, 822955, 812822, 817098, 791583, 808563, 809326, 794588, 775448, 822961, 776725, 808078, 802581, 821973, 809615, 805845, 825071, 793781, 794483, 823360, 798571, 799924, 806903, 795388, 781267, 795336, 816175, 825018, 798476, 813022, 825272, 779399, 776033, 798888, 806766, 796129, 822066, 802352, 808345, 797004, 800598, 816306, 798138,…	2009	724	14116	1.31987	0.844429	0.0125777	0.803961
GOTERM_BP_ALL	GO:0044106~cellular amine metabolic process	66	0.226898	0.000442468	785154, 781476, 821929, 804880, 795667, 775390, 783693, 824529, 774070, 819691, 825959, 798933, 824784, 806504, 792028, 774624, 795388, 780271, 795768, 806732, 825970, 819979, 807368, 796107, 812411, 788545, 787847, 809229, 784198, 824059, 818141, 790349, 812540, 808918, 815717, 775329, 783023, 812585, 815224, 822198, 800451, 785691, 785609, 817979, 822729, 791236, 822350, 793517, 789344, 772524,…	2009	305	14116	1.52046	0.852133	0.0128321	0.825817
GOTERM_BP_ALL	GO:0008219~cell death	135	0.464109	0.000462467	796757, 797598, 816370, 786686, 801357, 821628, 819762, 781513, 822955, 817098, 791583, 808563, 809326, 794588, 775448, 822961, 776725, 808078, 802581, 821973, 809615, 805845, 825071, 793781, 794483, 823360, 798571, 799924, 806903, 795388, 781267, 795336, 816175, 825018, 798476, 813022, 825272, 779399, 776033, 798888, 806766, 796129, 822066, 802352, 808345, 797004, 800598, 816306, 798138, 822769,…	2009	719	14116	1.31928	0.864374	0.0133189	0.86299
GOTERM_BP_ALL	GO:0009057~macromolecule catabolic process	145	0.498487	0.000463033	813324, 785771, 776298, 804883, 821001, 773725, 812822, 772910, 826490, 804697, 809326, 794588, 810552, 815101, 822961, 819967, 803127, 785147, 780398, 809619, 818630, 793781, 792631, 787634, 778860, 823360, 773162, 791833, 813331, 820383, 778855, 794066, 815193, 797395, 792375, 780778, 819748, 812018, 826453, 776099, 798144, 792471, 802566, 817936, 789566, 822769, 788315, 801183, 790104, 819946,…	2009	781	14116	1.30451	0.864705	0.0132468	0.864041
GOTERM_BP_ALL	GO:0043086~negative regulation of catalytic activity	61	0.209708	0.000466144	813324, 791692, 785627, 783400, 815649, 809326, 815903, 798933, 823033, 785147, 809619, 784308, 792631, 776145, 799075, 792073, 823360, 809039, 798571, 775955, 791833, 775629, 826534, 794735, 804184, 780418, 793113, 774896, 797953, 788545, 806766, 792375, 786017, 808209, 824515, 791180, 775002, 812018, 792471, 798138, 822826, 788315, 784081, 790104, 774312, 803949, 824284, 825604, 826804, 780063,…	2009	277	14116	1.54733	0.866512	0.0132475	0.869823
GOTERM_BP_ALL	GO:0007080~mitotic metaphase plate congression	7	0.0240649	0.000469216	799075, 789361, 804800, 799856, 798078, 789965, 811598	2009	9	14116	5.46496	0.868273	0.0132471	0.875532
GOTERM_BP_ALL	GO:0010942~positive regulation of cell death	88	0.30253	0.000498399	815741, 797598, 791692, 786686, 811732, 792065, 801357, 801618, 798648, 785344, 793972, 791721, 809326, 791583, 813563, 787159, 818916, 794588, 780522, 806930, 817669, 808078, 776725, 805845, 776872, 825071, 789968, 784308, 802385, 816782, 798277, 803343, 784300, 805373, 796059, 806893, 780960, 781267, 804777, 801203, 795336, 774263, 792401, 798569, 816175, 817981, 780418, 781741, 779399, 776033,…	2009	435	14116	1.42143	0.883879	0.0139741	0.929745
GOTERM_BP_ALL	GO:0007088~regulation of mitosis	19	0.065319	0.000507564	799075, 785627, 820833, 821929, 817790, 793884, 821578, 815649, 791562, 775327, 811248, 802732, 826285, 802581, 780418, 792513, 814656, 789965, 824835	2009	56	14116	2.38395	0.888388	0.0141376	0.946765
GOTERM_BP_ALL	GO:0051783~regulation of nuclear division	19	0.065319	0.000507564	799075, 785627, 820833, 821929, 817790, 793884, 821578, 815649, 791562, 775327, 811248, 802732, 826285, 802581, 780418, 792513, 814656, 789965, 824835	2009	56	14116	2.38395	0.888388	0.0141376	0.946765
GOTERM_BP_ALL	GO:0005996~monosaccharide metabolic process	51	0.17533	0.000530594	811634, 791692, 774963, 785565, 815786, 786438, 780757, 805901, 775390, 815605, 791829, 783039, 777438, 798753, 804478, 802015, 825977, 794862, 799578, 801768, 800833, 813329, 813022, 792407, 779153, 789337, 817490, 813912, 780931, 783776, 820209, 800948, 784311, 820871, 803283, 826287, 824100, 784394, 780503, 788559, 772524, 785047, 772426, 778740, 794884, 776167, 799122, 796046, 779826, 773448,…	2009	222	14116	1.61417	0.898961	0.0146799	0.989522
GOTERM_BP_ALL	GO:0043065~positive regulation of apoptosis	87	0.299092	0.000535423	815741, 797598, 791692, 786686, 811732, 792065, 801357, 801618, 798648, 785344, 793972, 791721, 809326, 791583, 813563, 787159, 818916, 794588, 806930, 817669, 808078, 776725, 805845, 776872, 825071, 789968, 784308, 802385, 816782, 798277, 803343, 784300, 805373, 796059, 806893, 780960, 781267, 804777, 801203, 795336, 774263, 792401, 798569, 816175, 817981, 780418, 781741, 779399, 776033, 774164,…	2009	430	14116	1.42162	0.901047	0.0147183	0.998485
GOTERM_BP_ALL	GO:0008283~cell proliferation	88	0.30253	0.000542685	786034, 785627, 778255, 786339, 781513, 809515, 809516, 774657, 819157, 825101, 794588, 780522, 826269, 817048, 817958, 798933, 824784, 789781, 792631, 792306, 781709, 805373, 800117, 803965, 800683, 792171, 825970, 802732, 794735, 801203, 817055, 772612, 774578, 818063, 796628, 781741, 801671, 796129, 809229, 800696, 778020, 803374, 784359, 819273, 775002, 819174, 784316, 810158, 824288, 794949,…	2009	436	14116	1.41817	0.904104	0.0148221	1.01196
GOTERM_BP_ALL	GO:0006091~generation of precursor metabolites and energy	67	0.230336	0.00054393	791692, 773666, 816476, 774963, 815786, 786438, 826497, 802436, 783684, 803359, 775390, 815605, 812791, 783039, 810512, 812960, 777438, 784309, 804478, 791647, 794862, 816440, 806903, 794050, 786659, 799578, 801768, 824734, 776552, 800833, 789815, 813329, 813022, 782325, 792407, 825238, 796931, 779153, 777082, 787383, 809354, 820209, 820161, 810724, 820871, 783221, 815229, 806165, 784394, 780503,…	2009	313	14116	1.50405	0.904619	0.0147626	1.01427
GOTERM_BP_ALL	GO:0010941~regulation of cell death	150	0.515677	0.000547313	797598, 786686, 803398, 804581, 801357, 808953, 801618, 793972, 791721, 791583, 808563, 809326, 794588, 780522, 775448, 822961, 776725, 808078, 791118, 821973, 805845, 825071, 789968, 782724, 802385, 798277, 792306, 818218, 781709, 823360, 798571, 821226, 806903, 796059, 781267, 795336, 798569, 816175, 778855, 779399, 776033, 798888, 785777, 806766, 796129, 793567, 813912, 822066, 819273, 808345,…	2009	815	14116	1.2932	0.906003	0.014761	1.02055
GOTERM_BP_ALL	GO:0042981~regulation of apoptosis	148	0.508801	0.000589724	797598, 786686, 803398, 804581, 801357, 808953, 801618, 793972, 791721, 791583, 808563, 809326, 794588, 775448, 822961, 776725, 808078, 791118, 821973, 805845, 825071, 789968, 782724, 802385, 798277, 792306, 818218, 781709, 823360, 798571, 821226, 806903, 796059, 781267, 795336, 798569, 816175, 778855, 779399, 776033, 798888, 785777, 806766, 796129, 793567, 813912, 822066, 819273, 808345, 800598,…	2009	804	14116	1.29341	0.921744	0.0157974	1.09922
GOTERM_BP_ALL	GO:0006325~chromatin organization	78	0.268152	0.000592993	826912, 809718, 778255, 789685, 814188, 825253, 789830, 790674, 785049, 772762, 778679, 826269, 803343, 821619, 798572, 821912, 775719, 774263, 787065, 794047, 808768, 826209, 782699, 779946, 780418, 800483, 797953, 789979, 821429, 818018, 814065, 794356, 817413, 797968, 783474, 772514, 776472, 812936, 803680, 814439, 784316, 775325, 775085, 778167, 773886, 777846, 788941, 824766, 782788, 794118,…	2009	378	14116	1.44989	0.922842	0.0157865	1.10528
GOTERM_BP_ALL	GO:0046365~monosaccharide catabolic process	22	0.0756326	0.000634855	779153, 788559, 774963, 794862, 786438, 783776, 799578, 794884, 820209, 801768, 784311, 820871, 815605, 800833, 783039, 813329, 813022, 824100, 777438, 792407, 784394, 780503	2009	71	14116	2.17719	0.935611	0.0167884	1.18287
GOTERM_BP_ALL	GO:0051129~negative regulation of cellular component organization	36	0.123762	0.000643623	800696, 784486, 808580, 821929, 815649, 789713, 818916, 777846, 802581, 791118, 798933, 792513, 789965, 819298, 822097, 776145, 793884, 821578, 807232, 775600, 776266, 781649, 817322, 822264, 802732, 793890, 780418, 799685, 786498, 813479, 805112, 800483, 804565, 814656, 817654, 809484	2009	142	14116	1.78134	0.938005	0.0169148	1.19911
GOTERM_BP_ALL	GO:0043067~regulation of programmed cell death	149	0.512239	0.000646289	797598, 786686, 803398, 804581, 801357, 808953, 801618, 793972, 791721, 791583, 808563, 809326, 794588, 775448, 822961, 776725, 808078, 791118, 821973, 805845, 825071, 789968, 782724, 802385, 798277, 792306, 818218, 781709, 823360, 798571, 821226, 806903, 796059, 781267, 795336, 798569, 816175, 778855, 779399, 776033, 798888, 785777, 806766, 796129, 793567, 813912, 822066, 819273, 808345, 800598,…	2009	812	14116	1.28932	0.938715	0.0168816	1.20405
GOTERM_BP_ALL	GO:0031023~microtubule organizing center organization	14	0.0481298	0.000647419	781158, 822097, 821801, 791562, 803247, 819157, 779995, 787661, 794488, 775555, 795308, 809693, 823829, 813632	2009	35	14116	2.81055	0.939014	0.0168093	1.20614
GOTERM_BP_ALL	GO:0044265~cellular macromolecule catabolic process	135	0.464109	0.000653631	813324, 785771, 776298, 804883, 821001, 773725, 772910, 826490, 804697, 809326, 794588, 810552, 815101, 822961, 819967, 785147, 780398, 809619, 818630, 793781, 792631, 787634, 823360, 773162, 813331, 791833, 820383, 778855, 794066, 815193, 797395, 792375, 780778, 819748, 812018, 826453, 776099, 798144, 792471, 802566, 817936, 789566, 822769, 788315, 801183, 790104, 819946, 793706, 776371, 792966,…	2009	725	14116	1.30836	0.940629	0.0168679	1.21765
GOTERM_BP_ALL	GO:0043068~positive regulation of programmed cell death	87	0.299092	0.000671866	815741, 797598, 791692, 786686, 811732, 792065, 801357, 801618, 798648, 785344, 793972, 791721, 809326, 791583, 813563, 787159, 818916, 794588, 806930, 817669, 808078, 776725, 805845, 776872, 825071, 789968, 784308, 802385, 816782, 798277, 803343, 784300, 805373, 796059, 806893, 780960, 781267, 804777, 801203, 795336, 774263, 792401, 798569, 816175, 817981, 780418, 781741, 779399, 776033, 774164,…	2009	433	14116	1.41177	0.945129	0.0172316	1.25142
GOTERM_BP_ALL	GO:0006732~coenzyme metabolic process	38	0.130638	0.000675407	796931, 795547, 775102, 777082, 775894, 784198, 824059, 825037, 790349, 810062, 826497, 779012, 783776, 809354, 781275, 773526, 801573, 784311, 820871, 783221, 803283, 774070, 812960, 820735, 803224, 781605, 791647, 778597, 806903, 826877, 797459, 781244, 787230, 813329, 784739, 782325, 789121, 800984	2009	153	14116	1.74511	0.945962	0.0172195	1.25797
GOTERM_BP_ALL	GO:0006302~double-strand break repair	20	0.0687569	0.000699838	798249, 801381, 822097, 794356, 779760, 781592, 810288, 806903, 815480, 776266, 796644, 777599, 791583, 799631, 820383, 819016, 825018, 802123, 772477, 796223	2009	62	14116	2.26657	0.951377	0.0177324	1.30319
GOTERM_BP_ALL	GO:0009165~nucleotide biosynthetic process	44	0.151265	0.000717629	825238, 784198, 824059, 787383, 773666, 816476, 783023, 785845, 779012, 781275, 795664, 798647, 820161, 815224, 812791, 806930, 810512, 772221, 825604, 806165, 822004, 794904, 801991, 781605, 802343, 793478, 821839, 786659, 797269, 783032, 799291, 819408, 778035, 803324, 813535, 796605, 788188, 784739, 819267, 798967, 789121, 782027, 795255, 792407	2009	186	14116	1.66215	0.954976	0.0180732	1.33611
GOTERM_BP_ALL	GO:0006270~DNA replication initiation	9	0.0309406	0.000731195	812967, 807548, 786994, 788849, 803650, 819174, 815480, 803741, 815420	2009	16	14116	3.95234	0.95754	0.0183052	1.36121
GOTERM_BP_ALL	GO:0051128~regulation of cellular component organization	91	0.312844	0.000732362	784486, 791692, 786686, 785627, 821929, 781436, 780451, 815649, 793972, 809326, 818916, 778010, 802581, 791118, 798933, 789965, 819298, 785166, 799075, 802015, 776145, 781709, 805470, 821578, 807232, 781649, 800117, 809544, 816130, 817322, 817321, 802732, 772449, 809956, 802403, 780418, 774896, 813479, 786498, 804620, 809433, 800483, 779399, 804565, 814656, 792407, 806766, 824835, 800696, 808580,…	2009	458	14116	1.39607	0.957753	0.0182285	1.36337
GOTERM_BP_ALL	GO:0050657~nucleic acid transport	27	0.0928218	0.000822543	781158, 820824, 822609, 821929, 806558, 793394, 788217, 798361, 782669, 822915, 792966, 805176, 798593, 786826, 825852, 784280, 781880, 791596, 819622, 782080, 803592, 815863, 809951, 824519, 819921, 826915, 773179	2009	97	14116	1.9558	0.971391	0.0203339	1.53003
GOTERM_BP_ALL	GO:0051236~establishment of RNA localization	27	0.0928218	0.000822543	781158, 820824, 822609, 821929, 806558, 793394, 788217, 798361, 782669, 822915, 792966, 805176, 798593, 786826, 825852, 784280, 781880, 791596, 819622, 782080, 803592, 815863, 809951, 824519, 819921, 826915, 773179	2009	97	14116	1.9558	0.971391	0.0203339	1.53003
GOTERM_BP_ALL	GO:0050658~RNA transport	27	0.0928218	0.000822543	781158, 820824, 822609, 821929, 806558, 793394, 788217, 798361, 782669, 822915, 792966, 805176, 798593, 786826, 825852, 784280, 781880, 791596, 819622, 782080, 803592, 815863, 809951, 824519, 819921, 826915, 773179	2009	97	14116	1.9558	0.971391	0.0203339	1.53003
GOTERM_BP_ALL	GO:0051028~mRNA transport	25	0.0859461	0.000825761	820824, 822609, 821929, 806558, 793394, 788217, 798361, 782669, 822915, 792966, 805176, 798593, 786826, 825852, 784280, 781880, 791596, 819622, 782080, 803592, 815863, 824519, 819921, 826915, 773179	2009	87	14116	2.01908	0.971786	0.0202966	1.53597
GOTERM_BP_ALL	GO:0051297~centrosome organization	13	0.044692	0.00094134	781158, 822097, 821801, 791562, 819157, 803247, 779995, 787661, 794488, 775555, 795308, 809693, 813632	2009	32	14116	2.85447	0.982881	0.0229752	1.74916
GOTERM_BP_ALL	GO:0006915~apoptosis	114	0.391914	0.000970882	797598, 786686, 801357, 821628, 819762, 781513, 822955, 808563, 809326, 794588, 775448, 822961, 802581, 808078, 776725, 809615, 805845, 825071, 793781, 823360, 798571, 806903, 781267, 795336, 816175, 798476, 825272, 813022, 779399, 776033, 798888, 822066, 802352, 797004, 808345, 800598, 816306, 822769, 793706, 810414, 774376, 812228, 811641, 826708, 802368, 792857, 792089, 813409, 776016, 780105,…	2009	602	14116	1.33058	0.984933	0.0235549	1.80358
GOTERM_BP_ALL	GO:0006913~nucleocytoplasmic transport	38	0.130638	0.00099318	820824, 791692, 821929, 806558, 817098, 784885, 788217, 813154, 822915, 822152, 798630, 826586, 794640, 784624, 819946, 792966, 784832, 805176, 787434, 772426, 780689, 784280, 781880, 791596, 793890, 781939, 782080, 787492, 802140, 803592, 779444, 809951, 824519, 776016, 826915, 773179, 785777, 822323	2009	156	14116	1.71155	0.986318	0.0239552	1.84464
GOTERM_BP_ALL	GO:0033043~regulation of organelle organization	49	0.168454	0.00102631	784486, 785627, 821929, 815649, 818916, 802581, 789965, 819298, 799075, 805470, 821578, 807232, 802732, 809956, 772449, 780418, 813479, 786498, 809433, 774896, 814656, 806766, 824835, 800696, 808580, 789713, 775327, 826285, 794115, 777846, 810677, 773315, 792513, 821438, 803182, 822097, 820833, 817790, 793884, 791562, 776266, 780747, 822264, 811248, 790191, 793890, 799685, 805112, 809484	2009	217	14116	1.5866	0.988144	0.0246074	1.90561
GOTERM_BP_ALL	GO:0051186~cofactor metabolic process	45	0.154703	0.00106591	796931, 795547, 775102, 784198, 822732, 777082, 775894, 824059, 825037, 790349, 810062, 826497, 783776, 810158, 779012, 809354, 781275, 773526, 801573, 784311, 820871, 783221, 803283, 774070, 812960, 797181, 820735, 803224, 781605, 780741, 791647, 795841, 778597, 806903, 826877, 775973, 797459, 781244, 787230, 813329, 801793, 784739, 782325, 789121, 800984	2009	195	14116	1.62147	0.990009	0.0254041	1.97844
GOTERM_BP_ALL	GO:0034645~cellular macromolecule biosynthetic process	453	1.55734	0.001107	794894, 796854, 813322, 789974, 821624, 785771, 826123, 785565, 806553, 793345, 789830, 785872, 825101, 796076, 809945, 783545, 803929, 789968, 804427, 821619, 790608, 820897, 820383, 802671, 782699, 800302, 778157, 776719, 803913, 789979, 817226, 785777, 789188, 797968, 803680, 778167, 788941, 793807, 826287, 797181, 787888, 820391, 813483, 793517, 803697, 806589, 788849, 791991, 772524, 823648,…	2009	2812	14116	1.13192	0.991636	0.0262266	2.05398
GOTERM_BP_ALL	GO:0006839~mitochondrial transport	21	0.0721947	0.00111953	773539, 787383, 785761, 803343, 785666, 821839, 810158, 774014, 787287, 791999, 776262, 813754, 793215, 797071, 796046, 789100, 810512, 776728, 813630, 773518, 822350	2009	69	14116	2.13846	0.992077	0.0263749	2.07698
GOTERM_BP_ALL	GO:0019320~hexose catabolic process	21	0.0721947	0.00111953	779153, 788559, 774963, 794862, 786438, 783776, 799578, 794884, 820209, 801768, 784311, 820871, 815605, 800833, 783039, 813329, 813022, 824100, 777438, 792407, 780503	2009	69	14116	2.13846	0.992077	0.0263749	2.07698
GOTERM_BP_ALL	GO:0009117~nucleotide metabolic process	62	0.213146	0.00120307	820146, 773666, 816476, 801398, 781275, 795664, 798647, 812791, 806930, 810512, 822004, 813885, 781605, 802015, 802343, 786659, 783032, 819408, 813535, 780368, 788188, 813329, 789121, 782027, 795255, 792407, 825238, 795547, 784198, 824059, 787383, 788123, 783023, 785845, 783776, 779012, 789713, 809354, 781316, 784311, 820161, 779092, 815224, 803283, 772221, 825604, 806165, 794904, 801991, 797033,…	2009	293	14116	1.48681	0.994479	0.0281628	2.23033
GOTERM_BP_ALL	GO:0006753~nucleoside phosphate metabolic process	62	0.213146	0.00120307	820146, 773666, 816476, 801398, 781275, 795664, 798647, 812791, 806930, 810512, 822004, 813885, 781605, 802015, 802343, 786659, 783032, 819408, 813535, 780368, 788188, 813329, 789121, 782027, 795255, 792407, 825238, 795547, 784198, 824059, 787383, 788123, 783023, 785845, 783776, 779012, 789713, 809354, 781316, 784311, 820161, 779092, 815224, 803283, 772221, 825604, 806165, 794904, 801991, 797033,…	2009	293	14116	1.48681	0.994479	0.0281628	2.23033
GOTERM_BP_ALL	GO:0009141~nucleoside triphosphate metabolic process	33	0.113449	0.00126018	825238, 787383, 773666, 816476, 785845, 789713, 781316, 820161, 812791, 806930, 810512, 772221, 806165, 794904, 801991, 813885, 802015, 797033, 793478, 821839, 786659, 797269, 783032, 799291, 813535, 780368, 796605, 788188, 791799, 819267, 782027, 795255, 792407	2009	131	14116	1.77	0.995687	0.0293219	2.33502
GOTERM_BP_ALL	GO:0051169~nuclear transport	38	0.130638	0.00127188	820824, 791692, 821929, 806558, 817098, 784885, 788217, 813154, 822915, 822152, 798630, 826586, 794640, 784624, 819946, 792966, 784832, 805176, 787434, 772426, 780689, 784280, 781880, 791596, 793890, 781939, 782080, 787492, 802140, 803592, 779444, 809951, 824519, 776016, 826915, 773179, 785777, 822323	2009	158	14116	1.68989	0.9959	0.0294317	2.35645
GOTERM_BP_ALL	GO:0006403~RNA localization	27	0.0928218	0.0013379	781158, 820824, 822609, 821929, 806558, 793394, 788217, 798361, 782669, 822915, 792966, 805176, 798593, 786826, 825852, 784280, 781880, 791596, 819622, 782080, 803592, 815863, 809951, 824519, 819921, 826915, 773179	2009	100	14116	1.89712	0.996918	0.0307721	2.47733
GOTERM_BP_ALL	GO:0044419~interspecies interaction between organisms	60	0.206271	0.00138496	817339, 797679, 811732, 816476, 806558, 826026, 815000, 814359, 819762, 824220, 822915, 780561, 813883, 811579, 792731, 803343, 800117, 802055, 781880, 823529, 808767, 772612, 808768, 789815, 782699, 802140, 818808, 815193, 792375, 786017, 820824, 780205, 784784, 826453, 825702, 775085, 793658, 805919, 794949, 813154, 789566, 822152, 798630, 805245, 798048, 816996, 811214, 822534, 821307, 806857,…	2009	283	14116	1.48969	0.997486	0.0316694	2.56341
GOTERM_BP_ALL	GO:0044275~cellular carbohydrate catabolic process	24	0.0825083	0.00139556	779153, 787779, 788559, 774963, 794862, 786438, 783776, 799578, 794884, 820209, 801768, 784311, 820871, 815605, 800833, 783039, 813329, 813022, 824100, 777438, 792407, 784394, 780503, 779826	2009	85	14116	1.98392	0.997598	0.03174	2.58277
GOTERM_BP_ALL	GO:0051338~regulation of transferase activity	75	0.257838	0.00143701	791692, 786686, 783400, 791829, 815446, 817048, 817958, 815903, 798933, 789965, 804478, 784308, 812850, 792306, 818443, 818218, 794483, 784300, 805373, 809544, 781959, 785597, 779607, 781267, 792171, 791497, 775629, 794735, 772612, 792401, 774578, 780418, 796628, 774896, 776033, 806766, 796129, 786017, 824835, 813912, 819273, 791180, 789047, 773886, 817543, 799110, 798138, 822826, 798240, 804722,…	2009	372	14116	1.41661	0.997993	0.032497	2.65852
GOTERM_BP_ALL	GO:0007005~mitochondrion organization	34	0.116887	0.00156613	791692, 786686, 791180, 785666, 808345, 810158, 774014, 787287, 816597, 813754, 787159, 815229, 806930, 811214, 776728, 805559, 813630, 825071, 782640, 773539, 784308, 785761, 803343, 790952, 806903, 775973, 791999, 792093, 776262, 793215, 789815, 811301, 798491, 821940	2009	138	14116	1.73114	0.998852	0.0351833	2.8941
GOTERM_BP_ALL	GO:0046164~alcohol catabolic process	23	0.0790704	0.00166478	779153, 788559, 774963, 794862, 786438, 783776, 799578, 794884, 820209, 801768, 784311, 820871, 815605, 800833, 796397, 783039, 813329, 813022, 824100, 777438, 792407, 784394, 780503	2009	81	14116	1.99515	0.999251	0.0371663	3.0737
GOTERM_BP_ALL	GO:0009064~glutamine family amino acid metabolic process	17	0.0584433	0.00171969	808918, 795417, 774624, 815717, 783023, 793882, 795708, 780271, 775390, 815224, 783693, 822198, 796605, 811301, 779827, 788545, 822350	2009	52	14116	2.29709	0.999409	0.0381725	3.17355
GOTERM_BP_ALL	GO:0009059~macromolecule biosynthetic process	453	1.55734	0.00183438	794894, 796854, 813322, 789974, 821624, 785771, 826123, 785565, 806553, 793345, 789830, 785872, 825101, 796076, 809945, 783545, 803929, 789968, 804427, 821619, 790608, 820897, 820383, 802671, 782699, 800302, 778157, 776719, 803913, 789979, 817226, 785777, 789188, 797968, 803680, 778167, 788941, 793807, 826287, 797181, 787888, 820391, 813483, 793517, 803697, 806589, 788849, 791991, 772524, 823648,…	2009	2832	14116	1.12392	0.99964	0.0404607	3.38178
GOTERM_BP_ALL	GO:0048523~negative regulation of cellular process	277	0.952283	0.00189221	813324, 789974, 785666, 793345, 815470, 774657, 789830, 809326, 794588, 780522, 775448, 802581, 813319, 789965, 785147, 819298, 798877, 802960, 792631, 794483, 823360, 809039, 821226, 807232, 798571, 796059, 802055, 787065, 800302, 789815, 778855, 785777, 806766, 792375, 800696, 797968, 819273, 792471, 788941, 789566, 788315, 783163, 790104, 822191, 803949, 819946, 810125, 806589, 773040, 772426,…	2009	1660	14116	1.17247	0.99972	0.0414987	3.4866
GOTERM_BP_ALL	GO:0015931~nucleobase, nucleoside, nucleotide and nucleic acid transport	29	0.0996975	0.00196116	781158, 820824, 822609, 821929, 806558, 793394, 788217, 782669, 798361, 822915, 784606, 792966, 805176, 798593, 786826, 825852, 784280, 781880, 791596, 819622, 782080, 789477, 803592, 815863, 809951, 824519, 819921, 826915, 773179	2009	113	14116	1.80323	0.999792	0.0427627	3.61145
GOTERM_BP_ALL	GO:0033036~macromolecule localization	187	0.642877	0.00196133	822609, 777638, 817438, 826123, 806558, 812561, 787467, 785666, 800125, 824736, 801826, 782615, 813754, 783144, 787324, 798361, 808299, 814662, 778146, 797064, 815903, 776728, 804800, 784624, 789965, 825103, 773539, 781469, 786826, 807232, 800117, 780924, 794683, 812811, 795336, 791596, 772612, 782080, 787068, 802403, 809951, 798078, 826915, 785777, 820824, 781158, 811651, 794259, 821353, 781007,…	2009	1076	14116	1.22113	0.999792	0.0425517	3.61176
GOTERM_BP_ALL	GO:0009260~ribonucleotide biosynthetic process	31	0.106573	0.00206175	825238, 787383, 773666, 816476, 783023, 785845, 820161, 815224, 812791, 810512, 772221, 806165, 822004, 794904, 801991, 793478, 821839, 786659, 797269, 783032, 799291, 819408, 778035, 813535, 796605, 788188, 819267, 798967, 782027, 795255, 792407	2009	124	14116	1.7566	0.999865	0.0444605	3.79332
GOTERM_BP_ALL	GO:0048522~positive regulation of cellular process	305	1.04854	0.00208885	813324, 797598, 825411, 821624, 781592, 785565, 821001, 785049, 791583, 809326, 794588, 809750, 780522, 817958, 808078, 802581, 776725, 789965, 785147, 789968, 775358, 795725, 794483, 823360, 798571, 796059, 781267, 780927, 795336, 798569, 816175, 820383, 800302, 789815, 809956, 809433, 804620, 776033, 798888, 785777, 806766, 792375, 825280, 819273, 819748, 800598, 795587, 789047, 826285, 792471,…	2009	1847	14116	1.16028	0.99988	0.0448087	3.84226
GOTERM_BP_ALL	GO:0007050~cell cycle arrest	27	0.0928218	0.00211051	780105, 825411, 785666, 800946, 774657, 813563, 794588, 789566, 798138, 817669, 815446, 774074, 824590, 812228, 802385, 803516, 775337, 824680, 781267, 774263, 787661, 817654, 793004, 803935, 782002, 806766, 796129	2009	103	14116	1.84187	0.999891	0.0450397	3.88136
GOTERM_BP_ALL	GO:0006917~induction of apoptosis	65	0.22346	0.00260084	815741, 797598, 811732, 801357, 801618, 798648, 785344, 809326, 787159, 818916, 794588, 806930, 817669, 808078, 776725, 805845, 776872, 825071, 789968, 784308, 798277, 803343, 806893, 796059, 780960, 781267, 804777, 801203, 795336, 792401, 816175, 817981, 780418, 781741, 779399, 774164, 806766, 793567, 814220, 822066, 784131, 808345, 800598, 816306, 805959, 800083, 789666, 798813, 811957, 776899,…	2009	320	14116	1.42723	0.999987	0.0549532	4.76245
GOTERM_BP_ALL	GO:0006754~ATP biosynthetic process	24	0.0825083	0.00268376	801991, 825238, 787383, 773666, 816476, 793478, 821839, 785845, 786659, 783032, 797269, 799291, 820161, 813535, 812791, 788188, 772221, 810512, 819267, 795255, 782027, 806165, 792407, 794904	2009	89	14116	1.89475	0.999991	0.0563818	4.9107
GOTERM_BP_ALL	GO:0034470~ncRNA processing	42	0.144389	0.00271996	776153, 780778, 795405, 774249, 774909, 797519, 820443, 812585, 774657, 803831, 785872, 806726, 800653, 777679, 790297, 819006, 821139, 823728, 799854, 772574, 810377, 773042, 819340, 825605, 787928, 784832, 818972, 822094, 818254, 777364, 798808, 791560, 772321, 813331, 797463, 803658, 785244, 820954, 819921, 800558, 817032, 826109	2009	187	14116	1.57812	0.999992	0.0568453	4.97536
GOTERM_BP_ALL	GO:0006284~base-excision repair	11	0.0378163	0.00276684	779092, 778428, 822653, 806589, 793807, 801318, 776449, 801398, 800483, 814188, 818221	2009	27	14116	2.8626	0.999994	0.0575197	5.05902
GOTERM_BP_ALL	GO:0012502~induction of programmed cell death	65	0.22346	0.00280843	815741, 797598, 811732, 801357, 801618, 798648, 785344, 809326, 787159, 818916, 794588, 806930, 817669, 808078, 776725, 805845, 776872, 825071, 789968, 784308, 798277, 803343, 806893, 796059, 780960, 781267, 804777, 801203, 795336, 792401, 816175, 817981, 780418, 781741, 779399, 774164, 806766, 793567, 814220, 822066, 784131, 808345, 800598, 816306, 805959, 800083, 789666, 798813, 811957, 776899,…	2009	321	14116	1.42279	0.999995	0.0580809	5.13319
GOTERM_BP_ALL	GO:0065009~regulation of molecular function	169	0.580996	0.00280911	813324, 786686, 803398, 826123, 776019, 809326, 794588, 791829, 817958, 815903, 789965, 785147, 809619, 804478, 792631, 802385, 792306, 818443, 818218, 794483, 823360, 809039, 782130, 798571, 806903, 809544, 800117, 779607, 781267, 791833, 780927, 826534, 772612, 804184, 779399, 776033, 785777, 806766, 796129, 792375, 813912, 819273, 819748, 781007, 812018, 818242, 805441, 805959, 789047, 792471,…	2009	969	14116	1.22545	0.999995	0.0578182	5.1344
GOTERM_BP_ALL	GO:0043549~regulation of kinase activity	71	0.244087	0.00284677	791692, 786686, 783400, 791829, 815446, 817048, 817958, 815903, 789965, 804478, 784308, 812850, 792306, 818443, 818218, 794483, 784300, 805373, 809544, 781959, 785597, 779607, 781267, 792171, 791497, 775629, 794735, 772612, 792401, 774578, 796628, 776033, 806766, 796129, 824835, 786017, 813912, 819273, 791180, 789047, 773886, 817543, 799110, 798138, 822826, 798240, 804722, 805559, 822729, 824284,…	2009	357	14116	1.3974	0.999996	0.058294	5.2015
GOTERM_BP_ALL	GO:0000724~double-strand break repair via homologous recombination	9	0.0309406	0.00288817	777599, 822097, 794356, 799631, 820383, 779760, 819016, 810288, 802123	2009	19	14116	3.32829	0.999996	0.058839	5.27523
GOTERM_BP_ALL	GO:0000725~recombinational repair	9	0.0309406	0.00288817	777599, 822097, 794356, 799631, 820383, 779760, 819016, 810288, 802123	2009	19	14116	3.32829	0.999996	0.058839	5.27523
GOTERM_BP_ALL	GO:0009308~amine metabolic process	78	0.268152	0.00303628	785154, 781476, 821929, 804880, 795667, 809516, 775390, 783693, 824529, 774070, 819691, 825959, 798933, 824784, 806504, 778860, 792028, 774624, 809463, 795388, 780271, 795768, 806732, 825970, 819979, 807368, 796107, 812411, 788545, 809229, 787847, 784198, 795896, 790825, 818141, 824059, 790349, 812540, 808918, 815717, 775329, 783023, 812585, 815224, 822198, 799110, 800451, 785691, 785609, 817979,…	2009	400	14116	1.37014	0.999998	0.0614766	5.53851
GOTERM_BP_ALL	GO:0046483~heterocycle metabolic process	67	0.230336	0.00304789	820146, 773666, 816476, 801398, 781275, 798647, 812791, 774070, 808179, 814565, 810512, 822004, 813885, 802015, 826877, 786659, 780271, 783032, 819408, 813535, 797459, 780368, 788188, 800984, 782027, 795255, 812411, 792407, 825238, 775102, 784198, 824059, 787383, 783023, 785845, 810158, 789713, 781316, 820161, 779092, 815224, 822198, 785691, 772221, 822729, 797181, 825604, 806165, 794904, 801991,…	2009	334	14116	1.40948	0.999998	0.0614173	5.55912
GOTERM_BP_ALL	GO:0009152~purine ribonucleotide biosynthetic process	29	0.0996975	0.00336763	825238, 787383, 773666, 816476, 783023, 785845, 820161, 815224, 812791, 810512, 772221, 806165, 822004, 794904, 801991, 793478, 821839, 786659, 783032, 797269, 799291, 819408, 813535, 788188, 798967, 819267, 782027, 795255, 792407	2009	117	14116	1.74158	1	0.0673356	6.12505
GOTERM_BP_ALL	GO:0000910~cytokinesis	14	0.0481298	0.00338648	777240, 795700, 805050, 781630, 786310, 798571, 794878, 777282, 783768, 826285, 794115, 802581, 807581, 801800	2009	41	14116	2.39925	1	0.0673887	6.1583
GOTERM_BP_ALL	GO:0043412~biopolymer modification	254	0.873212	0.00342892	799389, 813322, 826123, 821001, 790328, 793345, 821237, 809553, 825101, 785049, 791583, 809326, 809945, 819967, 803127, 819340, 786613, 821619, 773162, 790608, 809544, 780924, 781267, 787065, 786517, 784898, 778293, 780512, 809433, 802302, 815193, 819273, 774908, 791980, 803680, 789047, 800805, 788941, 778261, 778952, 789566, 801183, 826287, 806167, 789465, 803697, 791991, 772426, 778740, 821738,…	2009	1526	14116	1.16953	1	0.0678931	6.23315
GOTERM_BP_ALL	GO:0007143~female meiosis	7	0.0240649	0.00351511	777240, 796699, 824515, 772477, 825604, 792139, 789047	2009	12	14116	4.09872	1	0.0692256	6.38499
GOTERM_BP_ALL	GO:0008652~cellular amino acid biosynthetic process	16	0.0550055	0.00384738	784198, 790349, 795417, 815717, 793882, 795708, 780271, 825970, 783693, 822198, 797279, 774070, 794458, 803758, 812411, 822350	2009	51	14116	2.20435	1	0.0751871	6.96815
GOTERM_BP_ALL	GO:0045786~negative regulation of cell cycle	22	0.0756326	0.00385828	784308, 821929, 793884, 821578, 805373, 815649, 809516, 780744, 802732, 775085, 773886, 780522, 818719, 780418, 792513, 814656, 803935, 789965, 772279, 785777, 806766, 800716	2009	81	14116	1.9084	1	0.0750536	6.98723
GOTERM_BP_ALL	GO:0006950~response to stress	277	0.952283	0.00408006	797598, 785771, 821624, 781592, 806387, 819762, 806459, 809553, 825101, 785049, 791583, 824930, 798877, 789426, 794483, 801541, 780312, 781267, 795336, 789814, 798569, 820383, 825018, 776719, 789979, 817226, 785777, 825280, 819273, 819748, 816458, 819174, 803680, 820207, 823905, 778167, 793807, 783163, 811252, 824284, 797181, 806165, 820391, 806589, 785761, 824665, 772524, 813350, 772426, 815480,…	2009	1685	14116	1.15508	1	0.0788473	7.37448
GOTERM_BP_ALL	GO:0030010~establishment of cell polarity	9	0.0309406	0.00422013	819157, 794115, 808768, 794878, 804800, 798078, 811124, 797714, 780927	2009	20	14116	3.16187	1	0.0810849	7.61825
GOTERM_BP_ALL	GO:0044262~cellular carbohydrate metabolic process	75	0.257838	0.00423879	811634, 813322, 791692, 785565, 774963, 786438, 815786, 780757, 826497, 805901, 775390, 825101, 818637, 815605, 779261, 791829, 809945, 783039, 782216, 805944, 777438, 798753, 804478, 802015, 787779, 800886, 825977, 794862, 799578, 801768, 779354, 800833, 800252, 780512, 813329, 813022, 782325, 792407, 779153, 790826, 789337, 817490, 813912, 780931, 816893, 783776, 820209, 800948, 802719, 784311,…	2009	387	14116	1.3617	1	0.0810695	7.65068
GOTERM_BP_ALL	GO:0045859~regulation of protein kinase activity	68	0.233773	0.00437092	791692, 786686, 783400, 791829, 815446, 817048, 817958, 815903, 789965, 804478, 784308, 812850, 792306, 818443, 818218, 794483, 784300, 805373, 809544, 781959, 785597, 779607, 781267, 792171, 791497, 775629, 794735, 772612, 774578, 796628, 776033, 796129, 806766, 824835, 786017, 813912, 819273, 789047, 773886, 817543, 799110, 798138, 822826, 798240, 804722, 805559, 822729, 824284, 825604, 776371,…	2009	345	14116	1.38491	1	0.0831268	7.88002
GOTERM_BP_ALL	GO:0000731~DNA synthesis during DNA repair	6	0.0206271	0.00443019	804362, 793807, 798138, 774790, 815480, 784487	2009	9	14116	4.68425	1	0.0838397	7.98273
GOTERM_BP_ALL	GO:0051298~centrosome duplication	6	0.0206271	0.00443019	803247, 819157, 821801, 794488, 795308, 813632	2009	9	14116	4.68425	1	0.0838397	7.98273
GOTERM_BP_ALL	GO:0009259~ribonucleotide metabolic process	34	0.116887	0.00457932	825238, 787383, 773666, 816476, 783023, 785845, 789713, 820161, 815224, 812791, 810512, 772221, 806165, 822004, 794904, 801991, 813885, 797033, 793478, 821839, 786659, 797269, 783032, 799291, 819408, 778035, 813535, 796605, 788188, 819267, 798967, 782027, 795255, 792407	2009	147	14116	1.62515	1	0.0861664	8.24064
GOTERM_BP_ALL	GO:0000132~establishment of mitotic spindle orientation	5	0.0171892	0.00481652	819157, 808768, 804800, 798078, 797714	2009	6	14116	5.85532	1	0.0900419	8.64949
GOTERM_BP_ALL	GO:0034508~centromere complex assembly	5	0.0171892	0.00481652	826269, 793884, 784134, 789965, 824595	2009	6	14116	5.85532	1	0.0900419	8.64949
GOTERM_BP_ALL	GO:0051294~establishment of spindle orientation	5	0.0171892	0.00481652	819157, 808768, 804800, 798078, 797714	2009	6	14116	5.85532	1	0.0900419	8.64949
GOTERM_BP_ALL	GO:0010608~posttranscriptional regulation of gene expression	45	0.154703	0.00522238	780105, 791692, 825280, 812365, 801358, 794994, 783097, 775611, 796327, 817738, 806099, 818706, 774657, 814715, 797559, 780261, 819867, 793658, 791583, 810552, 821973, 798933, 814881, 772574, 791681, 810125, 785166, 811579, 781709, 794483, 799658, 782105, 810642, 822287, 788227, 817941, 783153, 803615, 776719, 772449, 816672, 819921, 817654, 782002, 773179	2009	211	14116	1.49852	1	0.0968507	9.34502
GOTERM_BP_ALL	GO:0009201~ribonucleoside triphosphate biosynthetic process	25	0.0859461	0.00533386	825238, 787383, 773666, 816476, 785845, 820161, 812791, 810512, 772221, 806165, 794904, 801991, 793478, 821839, 786659, 783032, 797269, 799291, 813535, 796605, 788188, 819267, 795255, 782027, 792407	2009	99	14116	1.77434	1	0.0983972	9.53519
GOTERM_BP_ALL	GO:0006457~protein folding	39	0.134076	0.00549706	777082, 784840, 806387, 821001, 816458, 805487, 808345, 822403, 812033, 808090, 777114, 810316, 808299, 824930, 799488, 780502, 819354, 773539, 816561, 779706, 803697, 810810, 825898, 785761, 807045, 798028, 774763, 779168, 779995, 793215, 775341, 794101, 813409, 777452, 796391, 813593, 773761, 802302, 825484	2009	177	14116	1.54819	1	0.100829	9.8129
GOTERM_BP_ALL	GO:0006518~peptide metabolic process	16	0.0550055	0.00572306	780064, 803224, 811565, 777082, 789426, 825037, 790349, 783370, 824640, 806903, 773526, 801573, 781244, 787230, 773434, 775172	2009	53	14116	2.12117	1	0.104321	10.1961
GOTERM_BP_ALL	GO:0007076~mitotic chromosome condensation	7	0.0240649	0.00574849	798960, 826285, 789361, 793059, 819848, 781161, 790226	2009	13	14116	3.78344	1	0.104322	10.2392
GOTERM_BP_ALL	GO:0046034~ATP metabolic process	26	0.0893839	0.0057893	825238, 787383, 773666, 816476, 785845, 820161, 812791, 810512, 772221, 806165, 794904, 813885, 801991, 797033, 793478, 821839, 786659, 783032, 797269, 799291, 813535, 788188, 819267, 795255, 782027, 792407	2009	105	14116	1.73987	1	0.104587	10.3082
GOTERM_BP_ALL	GO:0009150~purine ribonucleotide metabolic process	32	0.110011	0.00580967	825238, 787383, 773666, 816476, 783023, 785845, 789713, 820161, 815224, 812791, 810512, 772221, 806165, 822004, 794904, 801991, 813885, 797033, 793478, 821839, 786659, 797269, 783032, 799291, 819408, 813535, 788188, 819267, 798967, 782027, 795255, 792407	2009	138	14116	1.62931	1	0.1045	10.3426
GOTERM_BP_ALL	GO:0016053~organic acid biosynthetic process	35	0.120325	0.00591133	784198, 824059, 811469, 790349, 810062, 815717, 808345, 783693, 822198, 791829, 809750, 774070, 776347, 783505, 776392, 822350, 772200, 803903, 822097, 795417, 793882, 795708, 780271, 825970, 799641, 803594, 776552, 797279, 794458, 813329, 803758, 806217, 818641, 801177, 812411	2009	155	14116	1.5866	1	0.105795	10.5142
GOTERM_BP_ALL	GO:0046394~carboxylic acid biosynthetic process	35	0.120325	0.00591133	784198, 824059, 811469, 790349, 810062, 815717, 808345, 783693, 822198, 791829, 809750, 774070, 776347, 783505, 776392, 822350, 772200, 803903, 822097, 795417, 793882, 795708, 780271, 825970, 799641, 803594, 776552, 797279, 794458, 813329, 803758, 806217, 818641, 801177, 812411	2009	155	14116	1.5866	1	0.105795	10.5142
GOTERM_BP_ALL	GO:0006511~ubiquitin-dependent protein catabolic process	50	0.171892	0.00606396	813324, 818267, 776298, 785627, 821001, 815649, 772762, 772910, 809326, 804697, 794588, 815101, 811072, 823033, 804244, 785147, 809619, 793781, 792631, 798734, 787634, 799075, 792073, 823360, 791833, 775955, 793113, 797953, 792375, 808209, 819748, 775002, 812018, 795056, 784784, 776099, 792471, 815263, 789566, 784081, 788315, 774312, 790104, 826804, 773040, 800860, 813556, 824722, 776415, 774324	2009	242	14116	1.45173	1	0.107936	10.7713
GOTERM_BP_ALL	GO:0000059~protein import into nucleus, docking	8	0.0275028	0.00612868	788217, 822915, 798630, 826586, 803592, 784624, 776016, 784885	2009	17	14116	3.30653	1	0.108581	10.8801
GOTERM_BP_ALL	GO:0050790~regulation of catalytic activity	147	0.505363	0.00617294	813324, 786686, 803398, 826123, 809326, 794588, 791829, 817958, 815903, 789965, 785147, 809619, 804478, 792631, 792306, 818443, 818218, 794483, 823360, 809039, 782130, 798571, 806903, 809544, 800117, 779607, 781267, 791833, 780927, 826534, 772612, 804184, 779399, 776033, 785777, 806766, 796129, 792375, 813912, 819273, 819748, 781007, 812018, 805441, 789047, 792471, 798138, 788315, 823055, 790104,…	2009	846	14116	1.2209	1	0.108878	10.9545
GOTERM_BP_ALL	GO:0009144~purine nucleoside triphosphate metabolic process	29	0.0996975	0.00624701	825238, 787383, 773666, 816476, 785845, 789713, 820161, 812791, 810512, 772221, 806165, 794904, 801991, 813885, 802015, 797033, 793478, 821839, 786659, 783032, 797269, 799291, 813535, 780368, 788188, 819267, 782027, 795255, 792407	2009	122	14116	1.67021	1	0.109668	11.0787
GOTERM_BP_ALL	GO:0032886~regulation of microtubule-based process	15	0.0515677	0.0068214	800696, 784486, 808580, 822097, 822264, 818916, 776047, 780418, 809433, 773315, 813479, 810677, 799592, 789965, 806766	2009	49	14116	2.15093	1	0.118681	12.0368
GOTERM_BP_ALL	GO:0006605~protein targeting	45	0.154703	0.00738816	790825, 791692, 777638, 821929, 787467, 816893, 785666, 810158, 774014, 787287, 784885, 782615, 813754, 788217, 813154, 822915, 826586, 798630, 815903, 794640, 776728, 784624, 819946, 813630, 773539, 802015, 772426, 804951, 780689, 781443, 791999, 776315, 793215, 781939, 784428, 787492, 802140, 803592, 808743, 776016, 795814, 785777, 773179, 802851, 822323	2009	215	14116	1.47064	1	0.12741	12.9726
GOTERM_BP_ALL	GO:0009199~ribonucleoside triphosphate metabolic process	28	0.0962596	0.00746383	825238, 787383, 773666, 816476, 785845, 789713, 820161, 812791, 810512, 772221, 806165, 794904, 801991, 813885, 797033, 793478, 821839, 786659, 783032, 797269, 799291, 813535, 796605, 788188, 819267, 782027, 795255, 792407	2009	118	14116	1.66728	1	0.128123	13.0969
GOTERM_BP_ALL	GO:0015985~energy coupled proton transport, down electrochemical gradient	13	0.044692	0.00782901	825238, 787383, 773666, 816476, 793478, 821839, 786659, 797269, 820161, 812791, 819267, 806165, 794904	2009	40	14116	2.28357	1	0.133449	13.694
GOTERM_BP_ALL	GO:0015986~ATP synthesis coupled proton transport	13	0.044692	0.00782901	825238, 787383, 773666, 816476, 793478, 821839, 786659, 797269, 820161, 812791, 819267, 806165, 794904	2009	40	14116	2.28357	1	0.133449	13.694
GOTERM_BP_ALL	GO:0009142~nucleoside triphosphate biosynthetic process	25	0.0859461	0.0078843	825238, 787383, 773666, 816476, 785845, 820161, 812791, 810512, 772221, 806165, 794904, 801991, 793478, 821839, 786659, 783032, 797269, 799291, 813535, 796605, 788188, 819267, 795255, 782027, 792407	2009	102	14116	1.72215	1	0.133804	13.7841
GOTERM_BP_ALL	GO:0048519~negative regulation of biological process	293	1.00729	0.00801338	813324, 789974, 776019, 785666, 793345, 815470, 774657, 789830, 809326, 794588, 780522, 775448, 802581, 813319, 789965, 785147, 819298, 798877, 802960, 792631, 794483, 823360, 809039, 821226, 807232, 798571, 796059, 802055, 787065, 800302, 789815, 776719, 778855, 782027, 785777, 806766, 792375, 800696, 797968, 819273, 792471, 788941, 789566, 788315, 783163, 790104, 822191, 803949, 819946, 810125,…	2009	1812	14116	1.13616	1	0.135319	13.994
GOTERM_BP_ALL	GO:0032392~DNA geometric change	8	0.0275028	0.00881465	812967, 801381, 819016, 803650, 819174, 800483, 814188, 803741	2009	18	14116	3.12284	1	0.147285	15.2864
GOTERM_BP_ALL	GO:0032508~DNA duplex unwinding	8	0.0275028	0.00881465	812967, 801381, 819016, 803650, 819174, 800483, 814188, 803741	2009	18	14116	3.12284	1	0.147285	15.2864
GOTERM_BP_ALL	GO:0006268~DNA unwinding during replication	7	0.0240649	0.00886255	812967, 819016, 803650, 819174, 800483, 814188, 803741	2009	14	14116	3.51319	1	0.14746	15.3631
GOTERM_BP_ALL	GO:0017038~protein import	30	0.103135	0.00918275	791692, 821929, 785666, 774014, 810158, 787287, 784885, 788217, 813754, 813154, 822915, 798630, 826586, 794640, 776728, 784624, 819946, 813630, 773539, 781443, 780689, 791999, 793215, 781939, 787492, 802140, 803592, 776016, 785777, 822323	2009	131	14116	1.60909	1	0.151803	15.874
GOTERM_BP_ALL	GO:0006916~anti-apoptosis	43	0.147827	0.00929646	791692, 811732, 813912, 822066, 811209, 808345, 825253, 809516, 806070, 775085, 806692, 801330, 808563, 809326, 794115, 798138, 775448, 826269, 824242, 791118, 821973, 805845, 782724, 806589, 780741, 773040, 781709, 803343, 772426, 798571, 806903, 792171, 797136, 791999, 776262, 775531, 805293, 811301, 802140, 778855, 813409, 800483, 817654	2009	206	14116	1.46667	1	0.152958	16.0547
GOTERM_BP_ALL	GO:0009206~purine ribonucleoside triphosphate biosynthetic process	24	0.0825083	0.00945588	801991, 825238, 787383, 773666, 816476, 793478, 821839, 785845, 786659, 783032, 797269, 799291, 820161, 813535, 812791, 788188, 772221, 810512, 819267, 795255, 782027, 806165, 792407, 794904	2009	98	14116	1.72075	1	0.154793	16.3074
GOTERM_BP_ALL	GO:0016052~carbohydrate catabolic process	26	0.0893839	0.00948829	779153, 774963, 786438, 783776, 820209, 784311, 820871, 815605, 783039, 824100, 777438, 784394, 780503, 778860, 787779, 788559, 794862, 799578, 794884, 801768, 800833, 813329, 813022, 792407, 794083, 779826	2009	109	14116	1.67602	1	0.1547	16.3587
GOTERM_BP_ALL	GO:0006446~regulation of translational initiation	13	0.044692	0.0096673	794994, 783097, 796327, 818706, 806099, 814715, 793658, 803615, 816672, 821973, 814881, 782002, 772574	2009	41	14116	2.22788	1	0.156802	16.6415
GOTERM_BP_ALL	GO:0002200~somatic diversification of immune receptors	10	0.0343784	0.00978719	776417, 791583, 801318, 798813, 781592, 807281, 778843, 776266, 773777, 798888	2009	27	14116	2.60236	1	0.158004	16.8304
GOTERM_BP_ALL	GO:0043038~amino acid activation	14	0.0481298	0.00988438	793517, 785154, 818141, 781476, 789344, 821929, 795667, 795388, 812585, 800451, 785609, 814244, 796107, 787847	2009	46	14116	2.13846	1	0.158859	16.9832
GOTERM_BP_ALL	GO:0043039~tRNA aminoacylation	14	0.0481298	0.00988438	793517, 785154, 818141, 781476, 789344, 821929, 795667, 795388, 812585, 800451, 785609, 814244, 796107, 787847	2009	46	14116	2.13846	1	0.158859	16.9832
GOTERM_BP_ALL	GO:0006418~tRNA aminoacylation for protein translation	14	0.0481298	0.00988438	793517, 785154, 818141, 781476, 789344, 821929, 795667, 795388, 812585, 800451, 785609, 814244, 796107, 787847	2009	46	14116	2.13846	1	0.158859	16.9832
GOTERM_BP_ALL	GO:0006354~RNA elongation	15	0.0515677	0.0099317	806857, 785771, 796205, 780205, 793693, 805387, 793214, 788941, 807606, 776500, 782699, 795468, 818719, 780997, 776371	2009	51	14116	2.06658	1	0.158972	17.0575
GOTERM_BP_ALL	GO:0051323~metaphase	5	0.0171892	0.00997547	812948, 824974, 824515, 794878, 789965	2009	7	14116	5.01884	1	0.159032	17.1262
GOTERM_BP_ALL	GO:0008634~negative regulation of survival gene product expression	5	0.0171892	0.00997547	773040, 811732, 822066, 803343, 776262	2009	7	14116	5.01884	1	0.159032	17.1262
GOTERM_BP_ALL	GO:0000212~meiotic spindle organization	4	0.0137514	0.0102738	824515, 802581, 794878, 790725	2009	4	14116	7.02638	1	0.162804	17.5928
GOTERM_BP_ALL	GO:0051383~kinetochore organization	4	0.0137514	0.0102738	786961, 793884, 784134, 789965	2009	4	14116	7.02638	1	0.162804	17.5928
GOTERM_BP_ALL	GO:0009145~purine nucleoside triphosphate biosynthetic process	24	0.0825083	0.0107033	801991, 825238, 787383, 773666, 816476, 793478, 821839, 785845, 786659, 783032, 797269, 799291, 820161, 813535, 812791, 788188, 772221, 810512, 819267, 795255, 782027, 806165, 792407, 794904	2009	99	14116	1.70337	1	0.168423	18.2604
GOTERM_BP_ALL	GO:0030163~protein catabolic process	110	0.378163	0.0107046	813324, 776298, 804883, 773725, 821001, 812822, 826490, 804697, 809326, 772910, 794588, 815101, 822961, 819967, 785147, 780398, 809619, 818630, 793781, 792631, 787634, 823360, 773162, 791833, 778855, 794066, 815193, 797395, 792375, 819748, 812018, 826453, 798144, 776099, 792471, 802566, 817936, 789566, 788315, 801183, 790104, 819946, 793706, 773040, 792459, 813556, 796644, 821738, 811248, 776415,…	2009	622	14116	1.24261	1	0.167835	18.2624
GOTERM_BP_ALL	GO:0010467~gene expression	467	1.60547	0.0111968	772535, 816370, 789974, 821624, 785771, 785565, 806558, 806553, 793345, 803831, 789830, 785872, 796076, 783545, 803929, 789968, 810377, 819340, 804427, 821619, 813331, 797463, 809744, 820897, 791596, 802671, 782699, 800302, 776719, 803913, 789979, 825011, 785777, 789188, 797968, 803680, 826281, 773544, 778167, 788941, 818602, 816996, 797181, 793706, 799854, 787888, 813483, 793517, 772524, 821735,…	2009	2999	14116	1.09414	1	0.174251	19.021
GOTERM_BP_ALL	GO:0046364~monosaccharide biosynthetic process	12	0.0412541	0.0114843	815605, 789337, 785565, 772524, 780931, 826287, 796046, 813329, 798753, 820209, 805901, 784311	2009	37	14116	2.27883	1	0.17769	19.461
GOTERM_BP_ALL	GO:0045787~positive regulation of cell cycle	16	0.0550055	0.011654	804478, 791692, 792306, 803398, 795417, 798571, 814403, 810642, 826285, 792315, 817958, 780418, 802581, 825762, 788428, 789965	2009	57	14116	1.97232	1	0.179442	19.7198
GOTERM_BP_ALL	GO:0070507~regulation of microtubule cytoskeleton organization	13	0.044692	0.0118234	800696, 784486, 808580, 822097, 822264, 818916, 780418, 773315, 813479, 810677, 809433, 789965, 806766	2009	42	14116	2.17483	1	0.181172	19.9771
GOTERM_BP_ALL	GO:0051174~regulation of phosphorus metabolic process	88	0.30253	0.0119211	791692, 786686, 792063, 783400, 817098, 780261, 820539, 813563, 791829, 780522, 815446, 817048, 817958, 815903, 798933, 789965, 804478, 784308, 812850, 792306, 818443, 818218, 794483, 784300, 805373, 809544, 781959, 785597, 779607, 781267, 792171, 791497, 775629, 780927, 794735, 772612, 792401, 774578, 796628, 789122, 776033, 814656, 806766, 796129, 786017, 824835, 813912, 819273, 791180, 819174,…	2009	485	14116	1.27489	1	0.181893	20.1253
GOTERM_BP_ALL	GO:0019220~regulation of phosphate metabolic process	88	0.30253	0.0119211	791692, 786686, 792063, 783400, 817098, 780261, 820539, 813563, 791829, 780522, 815446, 817048, 817958, 815903, 798933, 789965, 804478, 784308, 812850, 792306, 818443, 818218, 794483, 784300, 805373, 809544, 781959, 785597, 779607, 781267, 792171, 791497, 775629, 780927, 794735, 772612, 792401, 774578, 796628, 789122, 776033, 814656, 806766, 796129, 786017, 824835, 813912, 819273, 791180, 819174,…	2009	485	14116	1.27489	1	0.181893	20.1253
GOTERM_BP_ALL	GO:0006464~protein modification process	237	0.814769	0.0119787	799389, 813322, 826123, 821001, 790328, 821237, 809553, 825101, 785049, 791583, 809326, 809945, 819967, 803127, 786613, 821619, 773162, 790608, 809544, 780924, 781267, 787065, 786517, 784898, 778293, 780512, 809433, 802302, 815193, 774908, 791980, 819273, 803680, 789047, 800805, 778261, 788941, 778952, 789566, 801183, 826287, 806167, 789465, 803697, 791991, 772426, 778740, 821738, 779349, 789450,…	2009	1453	14116	1.14608	1	0.182054	20.2125
GOTERM_BP_ALL	GO:0043632~modification-dependent macromolecule catabolic process	102	0.35066	0.0121342	813324, 776298, 804883, 773725, 821001, 804697, 826490, 809326, 772910, 794588, 815101, 822961, 819967, 785147, 780398, 809619, 818630, 793781, 792631, 787634, 823360, 773162, 791833, 778855, 794066, 815193, 792375, 797395, 819748, 812018, 826453, 798144, 776099, 792471, 802566, 817936, 789566, 788315, 801183, 790104, 819946, 773040, 792459, 813556, 796644, 821738, 811248, 776415, 794128, 805115,…	2009	574	14116	1.24859	1	0.183559	20.4475
GOTERM_BP_ALL	GO:0019941~modification-dependent protein catabolic process	102	0.35066	0.0121342	813324, 776298, 804883, 773725, 821001, 804697, 826490, 809326, 772910, 794588, 815101, 822961, 819967, 785147, 780398, 809619, 818630, 793781, 792631, 787634, 823360, 773162, 791833, 778855, 794066, 815193, 792375, 797395, 819748, 812018, 826453, 798144, 776099, 792471, 802566, 817936, 789566, 788315, 801183, 790104, 819946, 773040, 792459, 813556, 796644, 821738, 811248, 776415, 794128, 805115,…	2009	574	14116	1.24859	1	0.183559	20.4475
GOTERM_BP_ALL	GO:0009205~purine ribonucleoside triphosphate metabolic process	27	0.0928218	0.0125056	825238, 787383, 773666, 816476, 785845, 789713, 820161, 812791, 810512, 772221, 806165, 794904, 801991, 813885, 797033, 793478, 821839, 786659, 783032, 797269, 799291, 813535, 788188, 819267, 782027, 795255, 792407	2009	117	14116	1.62147	1	0.187993	21.006
GOTERM_BP_ALL	GO:0051603~proteolysis involved in cellular protein catabolic process	106	0.364411	0.0125566	813324, 776298, 804883, 773725, 821001, 804697, 826490, 809326, 772910, 794588, 815101, 822961, 819967, 785147, 780398, 809619, 818630, 793781, 792631, 787634, 823360, 773162, 791833, 778855, 794066, 815193, 797395, 792375, 819748, 812018, 826453, 798144, 776099, 792471, 802566, 817936, 789566, 788315, 801183, 790104, 819946, 793706, 773040, 792459, 813556, 796644, 821738, 811248, 776415, 794128,…	2009	600	14116	1.24133	1	0.188039	21.0824
GOTERM_BP_ALL	GO:0033365~protein localization in organelle	32	0.110011	0.0132566	791692, 821929, 787467, 785666, 810158, 774014, 787287, 782615, 784885, 788217, 813754, 813154, 822915, 798630, 826586, 794640, 776728, 784624, 819946, 813630, 773539, 780689, 791999, 793215, 823656, 781939, 787492, 802140, 803592, 776016, 785777, 822323	2009	146	14116	1.54003	1	0.196804	22.124
GOTERM_BP_ALL	GO:0016192~vesicle-mediated transport	102	0.35066	0.0134987	782299, 777638, 819762, 800125, 824736, 801826, 776208, 783144, 772814, 819961, 804800, 797624, 795388, 800117, 794683, 780924, 802403, 787068, 810854, 779399, 794259, 811651, 781007, 785031, 794949, 794468, 810493, 795991, 798925, 797973, 779867, 775600, 797269, 791999, 807973, 781823, 823656, 816363, 799168, 824832, 793494, 776539, 781436, 781813, 785994, 773825, 826884, 809515, 806070, 815440,…	2009	576	14116	1.24426	1	0.199358	22.4813
GOTERM_BP_ALL	GO:0044257~cellular protein catabolic process	106	0.364411	0.0142252	813324, 776298, 804883, 773725, 821001, 804697, 826490, 809326, 772910, 794588, 815101, 822961, 819967, 785147, 780398, 809619, 818630, 793781, 792631, 787634, 823360, 773162, 791833, 778855, 794066, 815193, 797395, 792375, 819748, 812018, 826453, 798144, 776099, 792471, 802566, 817936, 789566, 788315, 801183, 790104, 819946, 793706, 773040, 792459, 813556, 796644, 821738, 811248, 776415, 794128,…	2009	603	14116	1.23515	1	0.20825	23.544
GOTERM_BP_ALL	GO:0051789~response to protein stimulus	25	0.0859461	0.0142866	780105, 803398, 806387, 816458, 797357, 785415, 796738, 785609, 821973, 825762, 826086, 802385, 810810, 782430, 785761, 807045, 803791, 781267, 780312, 791478, 814403, 775531, 809956, 798491, 799974	2009	107	14116	1.64168	1	0.208354	23.6331
GOTERM_BP_ALL	GO:0016444~somatic cell DNA recombination	9	0.0309406	0.0146041	776417, 791583, 801318, 798813, 781592, 807281, 778843, 776266, 773777	2009	24	14116	2.63489	1	0.21178	24.0928
GOTERM_BP_ALL	GO:0002562~somatic diversification of immune receptors via germline recombination within a single locus	9	0.0309406	0.0146041	776417, 791583, 801318, 798813, 781592, 807281, 778843, 776266, 773777	2009	24	14116	2.63489	1	0.21178	24.0928
GOTERM_BP_ALL	GO:0006164~purine nucleotide biosynthetic process	32	0.110011	0.0159995	825238, 784198, 787383, 773666, 816476, 783023, 785845, 820161, 815224, 812791, 810512, 772221, 806165, 825604, 822004, 794904, 801991, 793478, 821839, 786659, 797269, 783032, 799291, 819408, 813535, 803324, 788188, 798967, 819267, 782027, 795255, 792407	2009	148	14116	1.51922	1	0.228893	26.0818
GOTERM_BP_ALL	GO:0009411~response to UV	16	0.0550055	0.0160279	798249, 784308, 791692, 794422, 800760, 776266, 811124, 776262, 814403, 772762, 815263, 793807, 798138, 798813, 787492, 817226	2009	59	14116	1.90546	1	0.228504	26.1217
GOTERM_BP_ALL	GO:0042325~regulation of phosphorylation	84	0.288779	0.0162922	791692, 786686, 783400, 817098, 780261, 820539, 813563, 791829, 780522, 815446, 817048, 817958, 815903, 798933, 789965, 804478, 784308, 812850, 792306, 818443, 818218, 794483, 784300, 805373, 809544, 781959, 785597, 779607, 781267, 792171, 791497, 775629, 780927, 794735, 772612, 792401, 774578, 796628, 789122, 776033, 814656, 806766, 796129, 786017, 824835, 813912, 819273, 791180, 819174, 789047,…	2009	466	14116	1.26656	1	0.231075	26.4927
GOTERM_BP_ALL	GO:0006417~regulation of translation	30	0.103135	0.0168569	780105, 791692, 801358, 794994, 783097, 775611, 796327, 817738, 806099, 818706, 774657, 814715, 797559, 780261, 793658, 821973, 814881, 772574, 791681, 785166, 794483, 810642, 783153, 803615, 772449, 816672, 819921, 817654, 782002, 773179	2009	137	14116	1.53862	1	0.23734	27.2792
GOTERM_BP_ALL	GO:0034220~ion transmembrane transport	14	0.0481298	0.0169757	825238, 787383, 773666, 816476, 793478, 821839, 786659, 797269, 818077, 820161, 812791, 819267, 806165, 794904	2009	49	14116	2.00754	1	0.238044	27.4438
GOTERM_BP_ALL	GO:0046165~alcohol biosynthetic process	13	0.044692	0.017221	789337, 772524, 785565, 780931, 820209, 805901, 784311, 815605, 826287, 796046, 796901, 813329, 798753	2009	44	14116	2.07598	1	0.240289	27.7822
GOTERM_BP_ALL	GO:0001935~endothelial cell proliferation	5	0.0171892	0.0177213	780741, 774578, 803883, 798933, 800117	2009	8	14116	4.39149	1	0.245607	28.468
GOTERM_BP_ALL	GO:0045737~positive regulation of cyclin-dependent protein kinase activity	5	0.0171892	0.0177213	804478, 814403, 791692, 792306, 817958	2009	8	14116	4.39149	1	0.245607	28.468
GOTERM_BP_ALL	GO:0030032~lamellipodium assembly	7	0.0240649	0.0183684	792401, 820056, 772449, 822191, 809484, 793394, 819298	2009	16	14116	3.07404	1	0.252608	29.3458
GOTERM_BP_ALL	GO:0051168~nuclear export	16	0.0550055	0.0186402	820824, 784832, 805176, 806558, 772426, 817098, 784885, 781880, 791596, 782080, 803592, 809951, 824519, 826915, 773179, 792966	2009	60	14116	1.8737	1	0.255056	29.7115
GOTERM_BP_ALL	GO:0007096~regulation of exit from mitosis	6	0.0206271	0.0192413	799075, 805050, 798571, 812018, 813136, 804800	2009	12	14116	3.51319	1	0.261353	30.5138
GOTERM_BP_ALL	GO:0006986~response to unfolded protein	18	0.0618812	0.0194604	780105, 802385, 810810, 782430, 806387, 785761, 816458, 807045, 780312, 781267, 797357, 791478, 814403, 785415, 775531, 785609, 798491, 821973	2009	71	14116	1.78134	1	0.26311	30.8041
GOTERM_BP_ALL	GO:0006163~purine nucleotide metabolic process	38	0.130638	0.0201994	825238, 784198, 787383, 773666, 816476, 783023, 785845, 789713, 820161, 779092, 815224, 812791, 810512, 772221, 825604, 806165, 822004, 794904, 801991, 813885, 802015, 797033, 793478, 821839, 786659, 797269, 783032, 799291, 819408, 803324, 813535, 780368, 788188, 819267, 798967, 782027, 795255, 792407	2009	186	14116	1.4355	1	0.270863	31.7748
GOTERM_BP_ALL	GO:0009060~aerobic respiration	11	0.0378163	0.0207037	796931, 784309, 806053, 783221, 791647, 781244, 826497, 782325, 812960, 809354, 775973	2009	35	14116	2.20829	1	0.275814	32.4298
GOTERM_BP_ALL	GO:0015992~proton transport	16	0.0550055	0.0215645	825238, 787383, 773666, 816476, 793478, 821839, 821884, 785845, 786659, 797269, 806421, 820161, 812791, 819267, 806165, 794904	2009	61	14116	1.84299	1	0.284716	33.534
GOTERM_BP_ALL	GO:0000086~G2/M transition of mitotic cell cycle	8	0.0275028	0.0219216	803206, 816782, 819748, 787661, 780418, 798571, 785597, 827121	2009	21	14116	2.67672	1	0.287858	33.9871
GOTERM_BP_ALL	GO:0043603~cellular amide metabolic process	15	0.0515677	0.0225694	781605, 824059, 783776, 779012, 809354, 784311, 803283, 783693, 781244, 789815, 789100, 813329, 784739, 822729, 788545	2009	56	14116	1.88207	1	0.294176	34.8015
GOTERM_BP_ALL	GO:0048518~positive regulation of biological process	320	1.10011	0.0229235	813324, 797598, 825411, 821624, 781592, 785565, 821001, 776019, 785049, 791583, 809326, 794588, 809750, 780522, 817958, 808078, 802581, 776725, 789965, 785147, 789968, 775358, 795725, 794483, 823360, 798571, 796059, 781267, 780927, 795336, 798569, 816175, 820383, 800302, 789815, 809956, 804620, 809433, 776033, 798888, 785777, 806766, 792375, 825280, 819273, 819748, 800598, 795587, 773544, 789047,…	2009	2033	14116	1.10597	1	0.297193	35.2426
GOTERM_BP_ALL	GO:0006271~DNA strand elongation during DNA replication	4	0.0137514	0.0229693	798249, 774790, 778911, 815480	2009	5	14116	5.62111	1	0.296822	35.2995
GOTERM_BP_ALL	GO:0000089~mitotic metaphase	4	0.0137514	0.0229693	812948, 824974, 824515, 789965	2009	5	14116	5.62111	1	0.296822	35.2995
GOTERM_BP_ALL	GO:0001541~ovarian follicle development	12	0.0412541	0.0248633	796699, 806857, 781709, 811957, 794483, 780522, 794994, 780083, 809516, 792093, 795598, 776262	2009	41	14116	2.0565	1	0.316287	37.6096
GOTERM_BP_ALL	GO:0019319~hexose biosynthetic process	10	0.0343784	0.0248848	815605, 789337, 785565, 772524, 780931, 826287, 796046, 813329, 820209, 805901	2009	31	14116	2.26657	1	0.315607	37.6353
GOTERM_BP_ALL	GO:0006084~acetyl-CoA metabolic process	10	0.0343784	0.0248848	796931, 820871, 783221, 791647, 824059, 781244, 826497, 782325, 812960, 809354	2009	31	14116	2.26657	1	0.315607	37.6353
GOTERM_BP_ALL	GO:0006399~tRNA metabolic process	26	0.0893839	0.0248854	785154, 818141, 781476, 776153, 821929, 774909, 795667, 812585, 806726, 800653, 800451, 819006, 785609, 823728, 793517, 819340, 818972, 822094, 789344, 818254, 795388, 785244, 814244, 820954, 796107, 787847	2009	118	14116	1.54819	1	0.314712	37.636
GOTERM_BP_ALL	GO:0016254~preassembly of GPI anchor in ER membrane	7	0.0240649	0.0250445	774889, 796673, 774908, 810351, 791991, 804151, 819027	2009	17	14116	2.89322	1	0.315487	37.8265
GOTERM_BP_ALL	GO:0046474~glycerophospholipid biosynthetic process	17	0.0584433	0.0268095	774908, 791991, 804151, 808345, 790608, 819027, 772612, 774889, 796673, 809750, 780512, 810351, 787406, 798933, 801177, 773518, 809229	2009	68	14116	1.7566	1	0.332841	39.9019
GOTERM_BP_ALL	GO:0006733~oxidoreduction coenzyme metabolic process	14	0.0481298	0.0273745	820735, 781605, 824059, 778597, 783776, 779012, 781275, 809354, 784311, 803283, 781244, 813329, 784739, 789121	2009	52	14116	1.89172	1	0.337646	40.5523
GOTERM_BP_ALL	GO:0001556~oocyte maturation	6	0.0206271	0.0276743	811957, 819748, 794483, 824515, 772477, 789047	2009	13	14116	3.24295	1	0.339729	40.8948
GOTERM_BP_ALL	GO:0043542~endothelial cell migration	8	0.0275028	0.0283055	780609, 774578, 811301, 811699, 794878, 826086, 798933, 800117	2009	22	14116	2.55505	1	0.345091	41.6095
GOTERM_BP_ALL	GO:0043488~regulation of mRNA stability	8	0.0275028	0.0283055	822287, 817941, 812365, 811579, 788227, 781709, 810552, 799658	2009	22	14116	2.55505	1	0.345091	41.6095
GOTERM_BP_ALL	GO:0015991~ATP hydrolysis coupled proton transport	5	0.0171892	0.0283542	812791, 819267, 786659, 797269, 794904	2009	9	14116	3.90355	1	0.34463	41.6643
GOTERM_BP_ALL	GO:0015988~energy coupled proton transport, against electrochemical gradient	5	0.0171892	0.0283542	812791, 819267, 786659, 797269, 794904	2009	9	14116	3.90355	1	0.34463	41.6643
GOTERM_BP_ALL	GO:0006818~hydrogen transport	16	0.0550055	0.0284323	825238, 787383, 773666, 816476, 793478, 821839, 821884, 785845, 786659, 797269, 806421, 820161, 812791, 819267, 806165, 794904	2009	63	14116	1.78448	1	0.344463	41.7521
GOTERM_BP_ALL	GO:0007127~meiosis I	12	0.0412541	0.0294904	798813, 779760, 819016, 821936, 817048, 786979, 802581, 772477, 794878, 785597, 796223, 792139	2009	42	14116	2.00754	1	0.353882	42.9293
GOTERM_BP_ALL	GO:0051052~regulation of DNA metabolic process	25	0.0859461	0.0295189	794356, 792065, 805959, 773886, 815263, 813154, 798813, 814720, 803206, 778428, 810125, 822097, 802015, 803791, 776266, 796644, 803455, 819016, 802123, 780418, 774896, 785016, 783453, 800716, 785777	2009	114	14116	1.54087	1	0.353208	42.9608
GOTERM_BP_ALL	GO:0009262~deoxyribonucleotide metabolic process	9	0.0309406	0.0298894	779092, 802015, 780368, 802343, 806930, 801398, 798647, 795664, 781316	2009	27	14116	2.34213	1	0.355836	43.3674
GOTERM_BP_ALL	GO:0005975~carbohydrate metabolic process	92	0.316282	0.0298933	811634, 813322, 791692, 785565, 774963, 786438, 815786, 780757, 826497, 790362, 809516, 805901, 775390, 825101, 818637, 815605, 779261, 791829, 809945, 783039, 782216, 805944, 794960, 803127, 776585, 798753, 777438, 804478, 781605, 778860, 802015, 787779, 800886, 825977, 809463, 794862, 809039, 799578, 801768, 779354, 800833, 800252, 780512, 813329, 813022, 782325, 792407, 779153, 790826, 789337,…	2009	530	14116	1.21967	1	0.354925	43.3716
GOTERM_BP_ALL	GO:0045017~glycerolipid biosynthetic process	19	0.065319	0.0300722	774908, 794483, 791991, 804151, 808345, 790608, 781443, 819027, 772612, 774889, 796673, 809750, 787406, 780512, 810351, 798933, 801177, 773518, 809229	2009	80	14116	1.66877	1	0.355695	43.567
GOTERM_BP_ALL	GO:0042158~lipoprotein biosynthetic process	15	0.0515677	0.0300742	819908, 774908, 780764, 803398, 826123, 791991, 804151, 790608, 819027, 822264, 774889, 796673, 780512, 810351, 798933	2009	58	14116	1.81717	1	0.354772	43.5691
GOTERM_BP_ALL	GO:0022618~ribonucleoprotein complex assembly	17	0.0584433	0.0304467	784832, 804920, 803320, 815676, 820833, 793287, 784442, 816082, 803831, 808341, 798143, 802508, 824766, 805412, 801920, 792055, 817032	2009	69	14116	1.73114	1	0.357375	43.9738
GOTERM_BP_ALL	GO:0006066~alcohol metabolic process	76	0.261276	0.0314235	811634, 791692, 821624, 811469, 785565, 774963, 804880, 786438, 815786, 780757, 805901, 775390, 825101, 815605, 791829, 783039, 776585, 798933, 776392, 777438, 798753, 824784, 804478, 802015, 776145, 792028, 825977, 809463, 794862, 800117, 799578, 801768, 800833, 808767, 781223, 780512, 813329, 813022, 792407, 809229, 779153, 789337, 817490, 813912, 791980, 780931, 783776, 820209, 800948, 784311,…	2009	429	14116	1.24477	1	0.365617	45.0221
GOTERM_BP_ALL	GO:0006497~protein amino acid lipidation	14	0.0481298	0.0317027	819908, 774908, 780764, 803398, 826123, 791991, 804151, 790608, 819027, 822264, 774889, 796673, 780512, 810351	2009	53	14116	1.85603	1	0.367264	45.3183
GOTERM_BP_ALL	GO:0040008~regulation of growth	62	0.213146	0.0327331	795929, 791692, 786339, 796918, 812822, 809516, 809989, 790674, 813701, 809326, 790399, 783039, 776872, 825071, 784476, 805470, 784300, 781649, 786449, 806893, 817055, 795336, 774263, 800302, 822950, 813479, 804565, 785777, 806766, 786017, 814065, 801431, 813912, 790349, 811209, 812439, 806725, 773886, 796738, 788941, 798138, 822982, 789566, 796521, 820211, 794118, 811214, 773315, 822729, 815069,…	2009	341	14116	1.27752	1	0.375796	46.3983
GOTERM_BP_ALL	GO:0000080~G1 phase of mitotic cell cycle	7	0.0240649	0.0331595	803206, 803455, 799075, 825411, 817790, 824590, 775337	2009	18	14116	2.73248	1	0.378713	46.8393
GOTERM_BP_ALL	GO:0009309~amine biosynthetic process	19	0.065319	0.0336997	784198, 790349, 795417, 804880, 815717, 793882, 795708, 780271, 806732, 825970, 783693, 822198, 797279, 774070, 794458, 803758, 812411, 822350, 776575	2009	81	14116	1.64816	1	0.382622	47.3931
GOTERM_BP_ALL	GO:0042558~pteridine and derivative metabolic process	8	0.0275028	0.0358371	797459, 775102, 774070, 814565, 826877, 800984, 781275, 796555	2009	23	14116	2.44396	1	0.40056	49.5312
GOTERM_BP_ALL	GO:0006099~tricarboxylic acid cycle	8	0.0275028	0.0358371	796931, 783221, 791647, 781244, 826497, 782325, 812960, 809354	2009	23	14116	2.44396	1	0.40056	49.5312
GOTERM_BP_ALL	GO:0046356~acetyl-CoA catabolic process	8	0.0275028	0.0358371	796931, 783221, 791647, 781244, 826497, 782325, 812960, 809354	2009	23	14116	2.44396	1	0.40056	49.5312
GOTERM_BP_ALL	GO:0007266~Rho protein signal transduction	11	0.0378163	0.035891	810219, 797365, 794115, 797033, 808078, 804620, 791118, 798933, 800598, 793579, 780744	2009	38	14116	2.03395	1	0.400035	49.584
GOTERM_BP_ALL	GO:0006749~glutathione metabolic process	9	0.0309406	0.0367889	803224, 777082, 825037, 781244, 790349, 787230, 806903, 773526, 801573	2009	28	14116	2.25848	1	0.406797	50.4566
GOTERM_BP_ALL	GO:0006401~RNA catabolic process	16	0.0550055	0.0367921	798249, 796180, 805176, 780778, 795056, 799658, 813331, 800653, 775531, 810552, 779459, 793710, 780058, 819921, 792966, 814686	2009	65	14116	1.72957	1	0.405827	50.4597
GOTERM_BP_ALL	GO:0009893~positive regulation of metabolic process	151	0.519114	0.0368325	813324, 786686, 821624, 777638, 803398, 804581, 781592, 821001, 793972, 817098, 780261, 790674, 785049, 791583, 809326, 794588, 791829, 780522, 817958, 805845, 785147, 809619, 802385, 781709, 795725, 794483, 823360, 806903, 791833, 780927, 772612, 789815, 819016, 814656, 822549, 809229, 792375, 819748, 812018, 818242, 805959, 792471, 788941, 782969, 788315, 790104, 819946, 803949, 776371, 777240,…	2009	921	14116	1.15199	1	0.40518	50.4986
GOTERM_BP_ALL	GO:0001522~pseudouridine synthesis	6	0.0206271	0.0381253	814574, 823728, 820706, 820954, 800558, 806726	2009	14	14116	3.01131	1	0.415134	51.7289
GOTERM_BP_ALL	GO:0051453~regulation of intracellular pH	6	0.0206271	0.0381253	809463, 819267, 797269, 820161, 784073, 794904	2009	14	14116	3.01131	1	0.415134	51.7289
GOTERM_BP_ALL	GO:0051170~nuclear import	20	0.0687569	0.0388866	791692, 821929, 780689, 784885, 788217, 813154, 822915, 781939, 787492, 826586, 798630, 802140, 803592, 794640, 824519, 784624, 819946, 776016, 785777, 822323	2009	88	14116	1.5969	1	0.420479	52.4397
GOTERM_BP_ALL	GO:0006308~DNA catabolic process	15	0.0515677	0.039254	784308, 785771, 803343, 801398, 776266, 796644, 776262, 777599, 779092, 820383, 822769, 816658, 787982, 776371, 814686	2009	60	14116	1.7566	1	0.42251	52.7792
GOTERM_BP_ALL	GO:0042769~DNA damage response, detection of DNA damage	4	0.0137514	0.0411221	780064, 789426, 775172, 822738	2009	6	14116	4.68425	1	0.436692	54.4703
GOTERM_BP_ALL	GO:0007099~centriole replication	4	0.0137514	0.0411221	821801, 794488, 795308, 813632	2009	6	14116	4.68425	1	0.436692	54.4703
GOTERM_BP_ALL	GO:0022616~DNA strand elongation	4	0.0137514	0.0411221	798249, 774790, 778911, 815480	2009	6	14116	4.68425	1	0.436692	54.4703
GOTERM_BP_ALL	GO:0051053~negative regulation of DNA metabolic process	11	0.0378163	0.0423282	773886, 803455, 810125, 798813, 792065, 780418, 802123, 776266, 783453, 785777, 800716	2009	39	14116	1.9818	1	0.445266	55.5314
GOTERM_BP_ALL	GO:0006541~glutamine metabolic process	7	0.0240649	0.0428	815224, 796605, 808918, 815717, 795417, 783023, 775390	2009	19	14116	2.58867	1	0.447944	55.9401
GOTERM_BP_ALL	GO:0008154~actin polymerization or depolymerization	7	0.0240649	0.0428	777650, 786517, 813912, 794483, 789761, 809484, 786017	2009	19	14116	2.58867	1	0.447944	55.9401
GOTERM_BP_ALL	GO:0051493~regulation of cytoskeleton organization	28	0.0962596	0.0432634	800696, 784486, 808580, 789713, 818916, 794115, 773315, 810677, 789965, 821438, 819298, 803182, 822097, 805470, 807232, 780747, 822264, 811248, 790191, 772449, 809956, 780418, 809433, 799685, 786498, 813479, 809484, 806766	2009	136	14116	1.44661	1	0.450529	56.3381
GOTERM_BP_ALL	GO:0032774~RNA biosynthetic process	54	0.185644	0.043338	800327, 785771, 796205, 815000, 783798, 808002, 822656, 799170, 795468, 818719, 780997, 772477, 786345, 802385, 794483, 820897, 793214, 802671, 782699, 789815, 822549, 808209, 780205, 816400, 802491, 778167, 819788, 788941, 805387, 776500, 819439, 824242, 792699, 785933, 797181, 776371, 806857, 826421, 826708, 794519, 819755, 793693, 809241, 775337, 788176, 806447, 796642, 788227, 807606, 806960,…	2009	296	14116	1.28184	1	0.450079	56.4018
GOTERM_BP_ALL	GO:0006626~protein targeting to mitochondrion	10	0.0343784	0.0437958	813754, 773539, 793215, 785666, 810158, 774014, 776728, 787287, 813630, 791999	2009	34	14116	2.06658	1	0.45259	56.7911
GOTERM_BP_ALL	GO:0070585~protein localization in mitochondrion	10	0.0343784	0.0437958	813754, 773539, 793215, 785666, 810158, 774014, 776728, 787287, 813630, 791999	2009	34	14116	2.06658	1	0.45259	56.7911
GOTERM_BP_ALL	GO:0043487~regulation of RNA stability	8	0.0275028	0.0445801	822287, 817941, 812365, 811579, 788227, 781709, 810552, 799658	2009	24	14116	2.34213	1	0.457568	57.4503
GOTERM_BP_ALL	GO:0031325~positive regulation of cellular metabolic process	144	0.49505	0.0447725	813324, 786686, 821624, 777638, 803398, 804581, 781592, 821001, 793972, 817098, 780261, 790674, 785049, 791583, 809326, 794588, 780522, 817958, 805845, 785147, 809619, 802385, 781709, 795725, 794483, 823360, 806903, 791833, 780927, 772612, 789815, 819016, 814656, 822549, 809229, 792375, 819748, 812018, 818242, 805959, 792471, 788941, 782969, 788315, 790104, 803949, 776371, 777240, 785761, 772524,…	2009	880	14116	1.14977	1	0.458002	57.6106
GOTERM_BP_ALL	GO:0009310~amine catabolic process	18	0.0618812	0.0451607	784198, 824059, 774624, 775329, 795708, 795768, 780271, 796397, 797279, 785691, 774070, 811301, 779827, 825959, 817979, 819979, 807368, 824784	2009	78	14116	1.62147	1	0.459911	57.9323
GOTERM_BP_ALL	GO:0006351~transcription, DNA-dependent	53	0.182206	0.0489393	800327, 785771, 796205, 815000, 808002, 822656, 799170, 795468, 818719, 780997, 772477, 786345, 802385, 794483, 820897, 793214, 802671, 789815, 782699, 822549, 808209, 780205, 816400, 802491, 778167, 819788, 788941, 805387, 776500, 819439, 824242, 792699, 785933, 797181, 776371, 806857, 826421, 826708, 794519, 819755, 793693, 809241, 775337, 788176, 806447, 796642, 788227, 807606, 806960, 792315,…	2009	292	14116	1.27534	1	0.486661	60.9444
GOTERM_BP_ALL	GO:0046489~phosphoinositide biosynthetic process	11	0.0378163	0.0495088	772612, 774889, 796673, 774908, 780512, 810351, 791991, 787406, 804151, 790608, 819027	2009	40	14116	1.93225	1	0.489676	61.3803
GOTERM_BP_ALL	GO:0048255~mRNA stabilization	6	0.0206271	0.0506785	822287, 817941, 811579, 788227, 781709, 799658	2009	15	14116	2.81055	1	0.496875	62.2612
GOTERM_BP_ALL	GO:0043489~RNA stabilization	6	0.0206271	0.0506785	822287, 817941, 811579, 788227, 781709, 799658	2009	15	14116	2.81055	1	0.496875	62.2612
GOTERM_BP_ALL	GO:0043244~regulation of protein complex disassembly	13	0.044692	0.0508337	784486, 808580, 802015, 785166, 822264, 794115, 818916, 783153, 813479, 786498, 799685, 819298, 773179	2009	51	14116	1.79104	1	0.496904	62.3766
GOTERM_BP_ALL	GO:0031334~positive regulation of protein complex assembly	10	0.0343784	0.0517892	786686, 809956, 772449, 780418, 772426, 813479, 773315, 805559, 809484, 806766	2009	35	14116	2.00754	1	0.502474	63.08
GOTERM_BP_ALL	GO:0009314~response to radiation	38	0.130638	0.0540435	791692, 794356, 779760, 781592, 794422, 793972, 817098, 772762, 815263, 791583, 793807, 799631, 798813, 798138, 811252, 819916, 827121, 822350, 798249, 822097, 784308, 808113, 821936, 805373, 806903, 776266, 800760, 811124, 792093, 776262, 810642, 814403, 813140, 787492, 802123, 785016, 817226, 796129	2009	200	14116	1.33501	1	0.516713	64.6904
GOTERM_BP_ALL	GO:0006094~gluconeogenesis	8	0.0275028	0.0545821	815605, 789337, 785565, 772524, 780931, 796046, 813329, 820209	2009	25	14116	2.24844	1	0.519237	65.0652
GOTERM_BP_ALL	GO:0001558~regulation of cell growth	37	0.1272	0.0546605	814065, 795929, 791692, 801431, 790349, 786339, 811209, 812439, 790674, 773886, 796738, 788941, 798138, 822982, 789566, 820211, 783039, 773315, 776872, 815069, 784476, 780063, 805470, 803516, 796986, 781649, 819755, 786449, 819136, 806893, 817055, 813479, 782479, 797578, 804565, 785777, 806766	2009	194	14116	1.34008	1	0.518694	65.1194
GOTERM_BP_ALL	GO:0051382~kinetochore assembly	3	0.0103135	0.0549297	793884, 784134, 789965	2009	3	14116	7.02638	1	0.519415	65.3051
GOTERM_BP_ALL	GO:0006610~ribosomal protein import into nucleus	3	0.0103135	0.0549297	798630, 780689, 784624	2009	3	14116	7.02638	1	0.519415	65.3051
GOTERM_BP_ALL	GO:0006528~asparagine metabolic process	3	0.0103135	0.0549297	815717, 774624, 795417	2009	3	14116	7.02638	1	0.519415	65.3051
GOTERM_BP_ALL	GO:0034501~protein localization to kinetochore	3	0.0103135	0.0549297	804800, 798078, 807581	2009	3	14116	7.02638	1	0.519415	65.3051
GOTERM_BP_ALL	GO:0006606~protein import into nucleus	19	0.065319	0.0567758	791692, 821929, 780689, 784885, 788217, 813154, 822915, 781939, 787492, 826586, 798630, 802140, 803592, 794640, 784624, 819946, 776016, 785777, 822323	2009	86	14116	1.55234	1	0.530385	66.5532
GOTERM_BP_ALL	GO:0009820~alkaloid metabolic process	11	0.0378163	0.057459	803283, 781605, 824059, 781244, 816820, 813329, 784739, 779012, 783776, 809354, 784311	2009	41	14116	1.88513	1	0.5337	67.0042
GOTERM_BP_ALL	GO:0006405~RNA export from nucleus	11	0.0378163	0.057459	820824, 781880, 791596, 805176, 782080, 806558, 809951, 824519, 826915, 773179, 792966	2009	41	14116	1.88513	1	0.5337	67.0042
GOTERM_BP_ALL	GO:0043069~negative regulation of programmed cell death	63	0.216584	0.0578916	791692, 811732, 803398, 804581, 800532, 793972, 809516, 825253, 806070, 806692, 808563, 809326, 813563, 775448, 826269, 791118, 821973, 805845, 782724, 784308, 792306, 796016, 781709, 803343, 798571, 821226, 806903, 792171, 775531, 802140, 778855, 800483, 785016, 785777, 808209, 813912, 819273, 822066, 791180, 811209, 808345, 775085, 801330, 788941, 794115, 798138, 824242, 806589, 811285, 773040,…	2009	359	14116	1.23304	1	0.53539	67.2869
GOTERM_BP_ALL	GO:0009083~branched chain family amino acid catabolic process	5	0.0171892	0.0588086	797279, 785691, 817979, 807368, 795768	2009	11	14116	3.19381	1	0.540108	67.8784
GOTERM_BP_ALL	GO:0006379~mRNA cleavage	5	0.0171892	0.0588086	815183, 816416, 785995, 808766, 772574	2009	11	14116	3.19381	1	0.540108	67.8784
GOTERM_BP_ALL	GO:0051452~intracellular pH reduction	5	0.0171892	0.0588086	809463, 819267, 797269, 784073, 794904	2009	11	14116	3.19381	1	0.540108	67.8784
GOTERM_BP_ALL	GO:0080010~regulation of oxygen and reactive oxygen species metabolic process	5	0.0171892	0.0588086	805845, 817654, 809484, 792171, 825586	2009	11	14116	3.19381	1	0.540108	67.8784
GOTERM_BP_ALL	GO:0009070~serine family amino acid biosynthetic process	5	0.0171892	0.0588086	790349, 774070, 803758, 812411, 825970	2009	11	14116	3.19381	1	0.540108	67.8784
GOTERM_BP_ALL	GO:0060548~negative regulation of cell death	63	0.216584	0.0605688	791692, 811732, 803398, 804581, 800532, 793972, 809516, 825253, 806070, 806692, 808563, 809326, 813563, 775448, 826269, 791118, 821973, 805845, 782724, 784308, 792306, 796016, 781709, 803343, 798571, 821226, 806903, 792171, 775531, 802140, 778855, 800483, 785016, 785777, 808209, 813912, 819273, 822066, 791180, 811209, 808345, 775085, 801330, 788941, 794115, 798138, 824242, 806589, 811285, 773040,…	2009	360	14116	1.22962	1	0.549945	68.9855
GOTERM_BP_ALL	GO:0043066~negative regulation of apoptosis	62	0.213146	0.0617008	791692, 811732, 803398, 804581, 800532, 793972, 809516, 825253, 806070, 806692, 808563, 809326, 813563, 775448, 826269, 791118, 821973, 805845, 782724, 784308, 792306, 796016, 781709, 803343, 798571, 821226, 806903, 792171, 775531, 802140, 778855, 800483, 785016, 785777, 813912, 819273, 822066, 791180, 811209, 808345, 775085, 801330, 788941, 794115, 798138, 824242, 806589, 811285, 773040, 780741,…	2009	354	14116	1.23061	1	0.55576	69.6783
GOTERM_BP_ALL	GO:0051187~cofactor catabolic process	9	0.0309406	0.063601	796931, 783221, 780741, 791647, 781244, 826497, 782325, 812960, 809354	2009	31	14116	2.03992	1	0.56602	70.8085
GOTERM_BP_ALL	GO:0031110~regulation of microtubule polymerization or depolymerization	9	0.0309406	0.063601	784486, 800696, 808580, 818916, 780418, 813479, 773315, 806766, 822264	2009	31	14116	2.03992	1	0.56602	70.8085
GOTERM_BP_ALL	GO:0006366~transcription from RNA polymerase II promoter	43	0.147827	0.0638167	800327, 785771, 808209, 796205, 780205, 808002, 778167, 822656, 805387, 788941, 799170, 776500, 795468, 819439, 824242, 818719, 780997, 792699, 772477, 785933, 797181, 776371, 786345, 802385, 806857, 826421, 826708, 794519, 819755, 775337, 788176, 806447, 796642, 788227, 793214, 792315, 802671, 806960, 789815, 782699, 805293, 805112, 822549	2009	234	14116	1.29117	1	0.566224	70.9342
GOTERM_BP_ALL	GO:0043353~enucleate erythrocyte differentiation	4	0.0137514	0.0644821	821226, 825762, 807326, 805959	2009	7	14116	4.01508	1	0.56905	71.3188
GOTERM_BP_ALL	GO:0000085~G2 phase of mitotic cell cycle	4	0.0137514	0.0644821	810642, 813154, 793884, 802123	2009	7	14116	4.01508	1	0.56905	71.3188
GOTERM_BP_ALL	GO:0031503~protein complex localization	4	0.0137514	0.0644821	777452, 786826, 798571, 823829	2009	7	14116	4.01508	1	0.56905	71.3188
GOTERM_BP_ALL	GO:0051319~G2 phase	4	0.0137514	0.0644821	810642, 813154, 793884, 802123	2009	7	14116	4.01508	1	0.56905	71.3188
GOTERM_BP_ALL	GO:0031124~mRNA 3'-end processing	6	0.0206271	0.065365	810642, 815183, 797437, 810552, 816416, 785995	2009	16	14116	2.63489	1	0.573097	71.8218
GOTERM_BP_ALL	GO:0009081~branched chain family amino acid metabolic process	6	0.0206271	0.065365	797279, 785691, 817979, 807368, 822729, 795768	2009	16	14116	2.63489	1	0.573097	71.8218
GOTERM_BP_ALL	GO:0006739~NADP metabolic process	6	0.0206271	0.065365	803283, 781605, 781244, 813329, 783776, 784311	2009	16	14116	2.63489	1	0.573097	71.8218
GOTERM_BP_ALL	GO:0030641~regulation of cellular pH	6	0.0206271	0.065365	809463, 819267, 797269, 820161, 784073, 794904	2009	16	14116	2.63489	1	0.573097	71.8218
GOTERM_BP_ALL	GO:0022411~cellular component disassembly	13	0.044692	0.0655307	784308, 803343, 776262, 820897, 778167, 787159, 793890, 801471, 783153, 824267, 822769, 787982, 799856	2009	53	14116	1.72345	1	0.572991	71.9152
GOTERM_BP_ALL	GO:0009109~coenzyme catabolic process	8	0.0275028	0.0658738	796931, 783221, 791647, 781244, 826497, 782325, 812960, 809354	2009	26	14116	2.16196	1	0.5739	72.1078
GOTERM_BP_ALL	GO:0006090~pyruvate metabolic process	11	0.0378163	0.0661991	820871, 815605, 789337, 785565, 772524, 780931, 796046, 794862, 813329, 820209, 794884	2009	42	14116	1.84024	1	0.574701	72.2893
GOTERM_BP_ALL	GO:0019362~pyridine nucleotide metabolic process	11	0.0378163	0.0661991	803283, 781605, 824059, 781244, 813329, 784739, 779012, 783776, 789121, 809354, 784311	2009	42	14116	1.84024	1	0.574701	72.2893
GOTERM_BP_ALL	GO:0015804~neutral amino acid transport	7	0.0240649	0.066867	803407, 787851, 788781, 792739, 791236, 806504, 781308	2009	21	14116	2.34213	1	0.577432	72.6583
GOTERM_BP_ALL	GO:0048599~oocyte development	7	0.0240649	0.066867	775481, 811957, 819748, 794483, 824515, 772477, 789047	2009	21	14116	2.34213	1	0.577432	72.6583
GOTERM_BP_ALL	GO:0051318~G1 phase	7	0.0240649	0.066867	803206, 803455, 799075, 825411, 817790, 824590, 775337	2009	21	14116	2.34213	1	0.577432	72.6583
GOTERM_BP_ALL	GO:0018130~heterocycle biosynthetic process	14	0.0481298	0.0683351	784198, 810158, 793882, 781275, 780271, 775973, 797459, 822198, 808179, 814565, 801793, 800984, 797181, 796555	2009	59	14116	1.66728	1	0.584582	73.4531
GOTERM_BP_ALL	GO:0048015~phosphoinositide-mediated signaling	19	0.065319	0.0685205	778428, 798249, 810085, 819273, 776843, 775002, 812018, 814188, 778911, 798647, 782105, 797714, 806601, 788685, 774578, 817048, 787406, 784692, 783593	2009	88	14116	1.51706	1	0.58456	73.552
GOTERM_BP_ALL	GO:0009451~RNA modification	12	0.0412541	0.0704958	819508, 819340, 776153, 818254, 814574, 798808, 823728, 780561, 820706, 820954, 800558, 806726	2009	48	14116	1.7566	1	0.594284	74.5833
GOTERM_BP_ALL	GO:0006368~RNA elongation from RNA polymerase II promoter	12	0.0412541	0.0704958	806857, 788941, 805387, 785771, 782699, 776500, 796205, 795468, 818719, 780997, 780205, 776371	2009	48	14116	1.7566	1	0.594284	74.5833
GOTERM_BP_ALL	GO:0008629~induction of apoptosis by intracellular signals	13	0.044692	0.073824	815741, 784308, 822097, 797598, 798277, 780741, 776262, 789666, 794588, 798813, 805559, 787982, 825071	2009	54	14116	1.69154	1	0.610803	76.2355
GOTERM_BP_ALL	GO:0048193~Golgi vesicle transport	26	0.0893839	0.0741904	793494, 794259, 778710, 789936, 824736, 809515, 802719, 785031, 783144, 806070, 805919, 780338, 804800, 808517, 816782, 783412, 787777, 779867, 798109, 809506, 807973, 797724, 820057, 823656, 796393, 787068	2009	131	14116	1.39455	1	0.611649	76.411
GOTERM_BP_ALL	GO:0010212~response to ionizing radiation	14	0.0481298	0.0763788	822097, 794356, 779760, 808113, 781592, 821936, 806903, 776266, 811124, 776262, 814403, 791583, 799631, 802123	2009	60	14116	1.63949	1	0.62172	77.4341
GOTERM_BP_ALL	GO:0031327~negative regulation of cellular biosynthetic process	93	0.319719	0.0769517	817339, 789974, 809718, 798410, 792065, 794994, 800532, 787215, 793345, 814188, 817098, 789830, 774657, 825253, 824220, 791829, 826269, 783039, 807474, 821971, 825762, 805882, 805845, 806344, 772574, 802015, 776145, 794483, 809039, 783032, 821912, 802055, 774263, 826209, 774578, 800302, 789815, 774579, 818391, 780418, 783813, 800483, 783453, 813129, 821429, 785777, 806766, 797968, 808209, 813912,…	2009	561	14116	1.1648	1	0.62354	77.695
GOTERM_BP_ALL	GO:0045851~pH reduction	5	0.0171892	0.0785923	809463, 819267, 797269, 784073, 794904	2009	12	14116	2.92766	1	0.630585	78.4262
GOTERM_BP_ALL	GO:0032446~protein modification by small protein conjugation	26	0.0893839	0.0796878	791692, 773725, 821001, 812018, 772762, 809326, 813563, 789566, 814720, 822961, 781134, 819967, 811072, 774970, 804244, 793781, 822097, 798734, 821619, 782053, 790049, 810144, 796644, 821912, 802467, 797953	2009	132	14116	1.38398	1	0.634859	78.9018
GOTERM_BP_ALL	GO:0034101~erythrocyte homeostasis	12	0.0412541	0.0797422	801203, 780741, 793214, 796521, 781709, 780522, 821226, 825762, 807326, 785777, 817032, 805959	2009	49	14116	1.72075	1	0.634089	78.9251
GOTERM_BP_ALL	GO:0016445~somatic diversification of immunoglobulins	7	0.0240649	0.0813275	776417, 791583, 801318, 798813, 778843, 776266, 798888	2009	22	14116	2.23567	1	0.640614	79.5951
GOTERM_BP_ALL	GO:0009994~oocyte differentiation	7	0.0240649	0.0813275	775481, 811957, 819748, 794483, 824515, 772477, 789047	2009	22	14116	2.23567	1	0.640614	79.5951
GOTERM_BP_ALL	GO:0031111~negative regulation of microtubule polymerization or depolymerization	6	0.0206271	0.0821652	784486, 800696, 808580, 818916, 813479, 822264	2009	17	14116	2.4799	1	0.643521	79.9409
GOTERM_BP_ALL	GO:0006000~fructose metabolic process	6	0.0206271	0.0821652	811634, 786438, 813022, 799578, 792407, 775390	2009	17	14116	2.4799	1	0.643521	79.9409
GOTERM_BP_ALL	GO:0008285~negative regulation of cell proliferation	62	0.213146	0.0835336	817339, 819908, 785666, 785344, 809515, 820539, 791721, 788697, 794588, 780522, 815446, 818719, 805882, 813319, 827121, 784308, 808827, 784959, 794483, 813904, 806903, 785597, 799079, 774263, 790544, 789815, 783813, 806766, 785777, 809229, 813912, 819273, 790349, 800946, 789666, 798138, 789566, 811214, 805559, 819946, 810125, 780063, 780741, 777606, 826421, 807281, 803516, 775337, 796642, 776262,…	2009	361	14116	1.20675	1	0.648841	80.4939
GOTERM_BP_ALL	GO:0016044~membrane organization	65	0.22346	0.0847788	793494, 777638, 783908, 785666, 781436, 785994, 809515, 773825, 824736, 776208, 806070, 783144, 819961, 808517, 816782, 780764, 787777, 803343, 784300, 797624, 805373, 800117, 816130, 817321, 797724, 787406, 802403, 810854, 779399, 785016, 804565, 808345, 800948, 785031, 816597, 820161, 810633, 805919, 794949, 795955, 804722, 805559, 822729, 811499, 798925, 785761, 787433, 798109, 790952, 775600,…	2009	381	14116	1.19873	1	0.653504	80.9846
GOTERM_BP_ALL	GO:0030100~regulation of endocytosis	14	0.0481298	0.0850063	776145, 781436, 780451, 775600, 800117, 816130, 817321, 788176, 794949, 786096, 802403, 779399, 798256, 809484	2009	61	14116	1.61261	1	0.653517	81.073
GOTERM_BP_ALL	GO:0006406~mRNA export from nucleus	9	0.0309406	0.0868346	820824, 781880, 791596, 805176, 782080, 806558, 826915, 773179, 792966	2009	33	14116	1.91629	1	0.660676	81.7692
GOTERM_BP_ALL	GO:0021987~cerebral cortex development	9	0.0309406	0.0868346	819157, 799110, 781823, 776047, 805373, 799592, 793972, 809484, 776262	2009	33	14116	1.91629	1	0.660676	81.7692
GOTERM_BP_ALL	GO:0051172~negative regulation of nitrogen compound metabolic process	86	0.295655	0.0872457	817339, 789974, 809718, 798410, 792065, 800532, 787215, 793345, 814188, 817098, 774657, 825253, 789830, 813563, 824220, 826269, 783039, 807474, 821971, 825762, 805882, 806344, 776145, 809039, 821912, 802055, 774263, 826209, 774578, 800302, 789815, 774579, 818391, 780418, 783813, 800483, 783453, 813129, 821429, 785777, 806766, 797968, 808209, 783424, 784784, 784316, 775085, 817644, 773886, 775333,…	2009	519	14116	1.16429	1	0.661481	81.9223
GOTERM_BP_ALL	GO:0051188~cofactor biosynthetic process	20	0.0687569	0.0889522	820735, 775102, 795547, 781605, 784198, 822732, 824059, 778597, 826877, 779012, 810158, 781275, 775973, 820871, 797459, 801793, 784739, 800984, 789121, 797181	2009	97	14116	1.44874	1	0.66791	82.5452
GOTERM_BP_ALL	GO:0009890~negative regulation of biosynthetic process	94	0.323157	0.0909778	817339, 789974, 809718, 798410, 792065, 803398, 794994, 800532, 787215, 793345, 814188, 817098, 789830, 774657, 825253, 824220, 791829, 826269, 783039, 807474, 821971, 825762, 805882, 805845, 806344, 772574, 802015, 776145, 794483, 809039, 783032, 821912, 802055, 774263, 826209, 774578, 800302, 789815, 774579, 818391, 780418, 783813, 800483, 783453, 813129, 821429, 785777, 806766, 797968, 808209,…	2009	573	14116	1.15267	1	0.675544	83.2582
GOTERM_BP_ALL	GO:0010558~negative regulation of macromolecule biosynthetic process	90	0.309406	0.092357	817339, 789974, 809718, 798410, 792065, 803398, 794994, 800532, 787215, 793345, 814188, 817098, 774657, 825253, 789830, 824220, 826269, 783039, 807474, 821971, 825762, 805882, 805845, 806344, 772574, 802015, 794483, 821912, 802055, 774263, 826209, 774578, 800302, 789815, 774579, 818391, 780418, 783813, 800483, 783453, 813129, 821429, 785777, 806766, 797968, 808209, 813912, 783424, 784784, 784316,…	2009	547	14116	1.15608	1	0.680311	83.7278
GOTERM_BP_ALL	GO:0008156~negative regulation of DNA replication	8	0.0275028	0.0923614	773886, 803455, 810125, 792065, 780418, 802123, 783453, 800716	2009	28	14116	2.00754	1	0.679337	83.7293
GOTERM_BP_ALL	GO:0000387~spliceosomal snRNP biogenesis	8	0.0275028	0.0923614	803320, 802508, 804920, 820833, 824766, 793287, 808341, 803831	2009	28	14116	2.00754	1	0.679337	83.7293
GOTERM_BP_ALL	GO:0000723~telomere maintenance	8	0.0275028	0.0923614	803903, 791583, 781592, 815757, 780418, 802123, 804244, 800558	2009	28	14116	2.00754	1	0.679337	83.7293
GOTERM_BP_ALL	GO:0002228~natural killer cell mediated immunity	4	0.0137514	0.0925385	801203, 776899, 805959, 800083	2009	8	14116	3.51319	1	0.679081	83.7887
GOTERM_BP_ALL	GO:0008535~respiratory chain complex IV assembly	4	0.0137514	0.0925385	802451, 788222, 775973, 782640	2009	8	14116	3.51319	1	0.679081	83.7887
GOTERM_BP_ALL	GO:0006266~DNA ligation	4	0.0137514	0.0925385	781592, 776843, 800483, 814188	2009	8	14116	3.51319	1	0.679081	83.7887
GOTERM_BP_ALL	GO:0006563~L-serine metabolic process	4	0.0137514	0.0925385	812540, 774070, 812411, 825970	2009	8	14116	3.51319	1	0.679081	83.7887
GOTERM_BP_ALL	GO:0042267~natural killer cell mediated cytotoxicity	4	0.0137514	0.0925385	801203, 776899, 805959, 800083	2009	8	14116	3.51319	1	0.679081	83.7887
GOTERM_BP_ALL	GO:0034984~cellular response to DNA damage stimulus	4	0.0137514	0.0925385	814403, 788941, 808418, 776415	2009	8	14116	3.51319	1	0.679081	83.7887
GOTERM_BP_ALL	GO:0045132~meiotic chromosome segregation	4	0.0137514	0.0925385	820759, 802581, 792139, 817238	2009	8	14116	3.51319	1	0.679081	83.7887
GOTERM_BP_ALL	GO:0006301~postreplication repair	4	0.0137514	0.0925385	822097, 772762, 789788, 817226	2009	8	14116	3.51319	1	0.679081	83.7887
GOTERM_BP_ALL	GO:0009263~deoxyribonucleotide biosynthetic process	4	0.0137514	0.0925385	802343, 806930, 798647, 795664	2009	8	14116	3.51319	1	0.679081	83.7887
GOTERM_BP_ALL	GO:0022602~ovulation cycle process	14	0.0481298	0.0942222	806857, 796699, 819273, 781709, 794483, 794994, 780083, 809516, 795598, 792093, 776262, 811957, 780522, 811301	2009	62	14116	1.5866	1	0.684997	84.3431
GOTERM_BP_ALL	GO:0009063~cellular amino acid catabolic process	15	0.0515677	0.0955002	784198, 824059, 774624, 775329, 795708, 780271, 795768, 797279, 785691, 774070, 811301, 779827, 817979, 819979, 807368	2009	68	14116	1.54994	1	0.689166	84.7519
GOTERM_BP_ALL	GO:0006367~transcription initiation from RNA polymerase II promoter	15	0.0515677	0.0955002	806857, 785771, 826708, 780205, 788176, 806447, 788941, 805387, 776500, 782699, 818719, 792699, 805112, 822549, 776371	2009	68	14116	1.54994	1	0.689166	84.7519
GOTERM_BP_ALL	GO:0051234~establishment of localization	401	1.37858	0.095964	822609, 782299, 773666, 817438, 826123, 806558, 785666, 815470, 772814, 816185, 802581, 797064, 776728, 789965, 825103, 773539, 789982, 816440, 799924, 815462, 791596, 788188, 802403, 794061, 809951, 782027, 826915, 785777, 806766, 826141, 800599, 825805, 826285, 778745, 789566, 790710, 825126, 811252, 810493, 799856, 792966, 803407, 785761, 793478, 797973, 803059, 772426, 819663, 791999, 797071,…	2009	2656	14116	1.06084	1	0.690039	84.8977
GOTERM_BP_ALL	GO:0051495~positive regulation of cytoskeleton organization	11	0.0378163	0.0972733	794115, 805470, 809956, 772449, 780418, 809433, 813479, 773315, 789965, 809484, 806766	2009	45	14116	1.71756	1	0.694239	85.3023
GOTERM_BP_ALL	GO:0030263~apoptotic chromosome condensation	3	0.0103135	0.0995857	776843, 822769, 787982	2009	4	14116	5.26979	1	0.70222	85.992
GOTERM_BP_ALL	GO:0007144~female meiosis I	3	0.0103135	0.0995857	824515, 772477, 789047	2009	4	14116	5.26979	1	0.70222	85.992
GOTERM_BP_ALL	GO:0051300~spindle pole body organization	3	0.0103135	0.0995857	781158, 809693, 823829	2009	4	14116	5.26979	1	0.70222	85.992
GOTERM_BP_ALL	GO:0070096~mitochondrial outer membrane translocase complex assembly	3	0.0103135	0.0995857	785761, 798491, 816597	2009	4	14116	5.26979	1	0.70222	85.992
GOTERM_BP_ALL	GO:0007008~outer mitochondrial membrane organization	3	0.0103135	0.0995857	785761, 798491, 816597	2009	4	14116	5.26979	1	0.70222	85.992
GOTERM_BP_ALL	GO:0051261~protein depolymerization	3	0.0103135	0.0995857	801471, 824267, 799856	2009	4	14116	5.26979	1	0.70222	85.992
GOTERM_BP_ALL	GO:0007019~microtubule depolymerization	3	0.0103135	0.0995857	801471, 824267, 799856	2009	4	14116	5.26979	1	0.70222	85.992
GOTERM_BP_ALL	GO:0031943~regulation of glucocorticoid metabolic process	3	0.0103135	0.0995857	821001, 783032, 791721	2009	4	14116	5.26979	1	0.70222	85.992
GOTERM_BP_ALL	GO:0007035~vacuolar acidification	3	0.0103135	0.0995857	819267, 797269, 794904	2009	4	14116	5.26979	1	0.70222	85.992

## Sheet: TableS1D
AADAT
ABCB6
ABCC5
ABCF1
ABHD11
ABR
ACHE
ACOT7
ACTB
ACTN4
ADAM15
ADAR
ADD3
ADRB2
ADRM1
AES
AGPAT2
AKT1
ALDOA
ALG3
ALKBH7
AMT
AMZ2
ANKRA2
ANKRD13A
ANKRD17
ANKRD49
AP1B1
AP2M1
APBB3
APC2
APEH
APRT
ARD1A
ARF4
ARFGAP3
ARHGDIA
ARL6IP4
ARMC10
ARMET
ARPC5L
ARSA
ASCL2
ASF1B
ASNSD1
ASS1
ATF3
ATF4
ATP1B3
ATP2C2
ATP5B
ATP5D
ATP5G1
ATP5J
ATP6V0C
ATP6V1E1
ATP6V1H
ATRIP
AURKB
BAG5
BAX
BAZ1B
BCAR1
BCL2L12
BCS1L
BDH1
BEST1
BLOC1S1
BNIP3
BRMS1
BTBD6
BXDC2
C10orf125
C11orf10
C11orf2
C11orf67
C11orf73
C12orf32
C12orf52
C12orf57
C14orf129
C14orf80
C15orf17
C16orf14
C16orf53
C16orf57
C16orf59
C16orf7
C17orf68
C17orf92
C18orf55
C18orf56
C19orf23
C19orf39
C19orf43
C19orf45
C19orf50
C19orf52
C1orf122
C1orf182
C1orf35
C1orf50
C1orf53
C1orf97
C20orf117
C20orf144
C20orf46
C21orf119
C21orf57
C22orf13
C22orf9
C3orf37
C3orf60
C5orf41
C6orf1
C6orf48
C7orf13
C7orf20
C7orf49
C7orf55
C8orf59
C9orf100
C9orf114
C9orf142
C9orf152
C9orf6
C9orf7
C9orf86
CALM3
CALML4
CAMLG
CAPS
CAPZA1
CASP3
CBR3
CBX2
CBX4
CCDC28B
CCDC84
CCM2
CCNB1IP1
CCND1
CCNDBP1
CCNE1
CCNE2
CCT6A
CD320
CD63
CD81
CDC16
CDC20
CDC25A
CDC25B
CDC37
CDC42EP4
CDCA3
CDCA5
CDK2
CDK4
CDKN2D
CDR2L
CEBPA
CEBPB
CENPA
CENPH
CEP72
CEPT1
CFL1
CHAC1
CHAF1B
CHD4
CHKB
CHMP1B
CHMP5
CIDEB
CKAP4
CKB
CKS1B
CKS2
CLDN15
CLDN7
CLEC11A
CLIP3
CLK1
CLN6
CLTB
CNIH
CNIH2
COBRA1
COL16A1
COL7A1
COMMD4
COMT
COQ10A
COX8A
CPSF3
CREB3L4
CRELD1
CRELD2
CRIP1
CRIPT
CRYZL1
CS
CSNK1D
CSRP2BP
CTAGE5
CTBP1
CTSC
CUEDC1
CXCL12
CXCR7
CYP2E1
CYR61
DCXR
DDC
DDIT3
DDIT4
DDX28
DEF8
DEGS1
DHPS
DHX33
DLL1
DLX1
DNAJB2
DNAJB9
DNAJC9
DNM2
DOLK
DOM3Z
DONSON
DPP3
DPY19L4
DUS3L
DUSP1
DUSP2
DUSP22
DUSP28
DUT
DYNLRB2
E2F5
EBAG9
ECE2
ECHS1
ECSIT
EEF1A1
EFCAB4A
EFNA1
EFS
EIF2B5
EIF4A1
EIF4A2
EIF4G1
EIF4G2
EIF5A
ELOF1
ELOVL1
EMD
EMP3
ENO3
ENTPD6
EPN3
ERBB2
ERGIC1
ERN1
ESPL1
ETFB
EWSR1
EXO1
EXOSC10
EXOSC4
FADS2
FAHD1
FAM102A
FAM119B
FAM129B
FAM134B
FAM20B
FAM33A
FAM38A
FAM44B
FAM57A
FAM71E1
FANCE
FANCG
FARP1
FASTK
FBL
FBXL6
FBXO3
FBXO31
FBXO6
FBXW9
FCRLB
FDPS
FEM1A
FEN1
FHOD1
FIGNL1
FJX1
FKSG24
FLAD1
FLJ22167
FLJ40142
FLNB
FN3KRP
FNTA
FOXO3
FOXRED1
FRAP1
FTH1
FTL
FXR2
GADD45A
GALT
GAMT
GAPDH
GATA2
GATAD2A
GCN1L1
GDF15
GEMIN4
GLRX5
GLTPD1
GMEB2
GMPPB
GNG10
GNL3
GOLGA7
GPATCH4
GPER
GPI
GPRC5C
GPS1
GPT2
GPX4
GRIN1
GRIN2C
GRK6
GRPEL1
GRPEL2
GSG2
GSTK1
GTF3C6
GTPBP2
GTPBP3
H1FX
H2AFX
H3F3B
HAX1
HCST
HDGF
HEATR2
HERPUD1
HES4
HEY1
HINT2
HIRIP3
HIST1H2AC
HIST1H2BC
HIST1H2BD
HIST1H3A
HIST1H4B
HIST1H4E
HIST1H4H
HIST2H2AC
HK1
HMBS
HMGB1
HMGCS2
HMOX1
HNRNPAB
HPCAL1
HPN
HPS6
HRAS
HSBP1
HSD17B14
HSP90AA1
HSP90AB1
HSPA1B
HSPB1
HSPC111
IARS
ICAM1
ID1
IDH3B
IDUA
IER5L
IMP4
IMPA2
IQCC
ISOC2
ISY1
IVNS1ABP
KAZALD1
KBTBD11
KCNN2
KCTD5
KHSRP
KIAA0355
KIAA1542
KIAA1875
KIF23
KIF24
KIF2C
KIFC1
KIFC2
KLC1
KLHDC9
KPNA6
LCMT2
LCN2
LDHD
LFNG
LIME1
LMNB2
LOC124220
LOC339123
LOC388524
LOC402057
LOC440356
LOC606495
LOC649946
LOC90835
LRCH4
LRP8
LRRC26
LRRC29
LRRC45
LSP1
LTBP3
MAD2L2
MALL
MAMDC4
MAN1B1
MAP2K3
MAP3K6
MAP4K2
MAPK8IP3
MARS
MB
MBD3
MBD6
MC1R
MCAT
MCM2
MCM5
MCM7
MCM8
MDK
MDP-1
MED22
MED26
MEF2D
METRNL
MFSD10
MIS12
MMEL1
MOCS2
MPDU1
MPZL2
MRPL12
MRPL19
MRPL2
MRPL23
MRPL4
MRPL40
MRPL54
MRPL55
MRPL9
MRPS17
MRPS2
MRPS23
MRPS26
MRPS34
MST1
MTA2
MTF1
MTHFD2
MTP18
MTX1
MUC5AC
MUS81
MXD3
MXD4
MYL5
NCAPD2
NCAPH2
NCL
NDUFA11
NDUFA4L2
NDUFB1
NDUFB10
NDUFS7
NFIX
NFKBIA
NHLRC3
NIPA2
NMNAT2
NOL1
NOL14
NOL5A
NOL7
NOS3
NOXA1
NP
NPEPPS
NR2C2AP
NR2F6
NRGN
NSUN5
NT5DC2
NTHL1
NUDT14
NUF2
NUP155
NUP62
NVL
OPLAH
OPRS1
ORAI3
ORC1L
OXSM
PA2G4
PAFAH1B3
PAICS
PAIP2
PAK4
PANK2
PAQR4
PARP3
PCCA
PCNA
PCSK7
PDCD10
PDCD5
PDXP
PEMT
PEX11B
PFDN5
PFKL
PFN1
PFN2
PFN4
PGAM5
PGD
PGLS
PH-4
PHF11
PHLDA2
PHYH
PI4KB
PIGP
PIGU
PIGW
PIH1D1
PIM1
PITX1
PKMYT1
PLEKHG3
PLEKHG4
PLOD1
POLD3
POLE
POLE3
POLR3K
POP1
PPAN
PPAT
PPIL3
PPM1M
PPP1R16A
PPP2R2D
PPP2R4
PRDX1
PRDX2
PRDX3
PRDX5
PRIM1
PRMT1
PRMT7
PRPF8
PRPH
PRRG2
PRSS27
PSMB10
PSMB5
PSMB6
PSMB8
PSMC3
PSMC3IP
PSMC5
PSMD2
PSMD8
PSME2
PSME3
PSMG1
PSMG3
PTBP1
PTMA
PTPN6
PTS
PTTG3
PUF60
PUS1
PUSL1
PYCRL
QARS
RAB17
RAB24
RAB2B
RAB35
RAB8A
RABGGTB
RAD9A
RAI14
RALGPS1
RANBP1
RASD1
RASSF7
RAVER1
RBM14
RBM15
RBM15B
RBM42
RDH11
RECQL4
RER1
RFC4
RFC5
RGS11
RHOB
RNF13
RNF187
RNF19A
RNF26
RNMTL1
RPAIN
RPL10A
RPL12
RPL13
RPL15
RPL17
RPL21
RPL23A
RPL26
RPL26L1
RPL29
RPL37
RPL39
RPL7
RPL7L1
RPL9
RPS12
RPS14
RPS15
RPS19BP1
RPS6KB2
RPS7
RPUSD1
RRP9
RRS1
RUSC1
RWDD3
SAC3D1
SAMD11
SAP18
SAP30L
SAR1B
SC4MOL
SC65
SCAND1
SCNN1D
SCO2
SCYL1
SDC1
SDCCAG3
SDF2
SDF2L1
SEC11C
SELK
SELM
SEPN1
SERTAD3
SET
SEZ6L2
SF3B14
SFRS1
SFRS2
SH2B3
SH3RF1
SHISA2
SHMT2
SIRT5
SLC10A7
SLC19A1
SLC1A5
SLC25A1
SLC25A10
SLC25A19
SLC25A35
SLC25A39
SLC29A1
SLC2A4RG
SLC2A8
SLC35A4
SLC37A4
SLC39A1
SLC3A2
SLC44A2
SLC4A2
SLC6A9
SLC7A8
SLC9A3R1
SLCO4A1
SMARCD2
SMCR7L
SMTN
SNX7
SOCS2
SOD2
SPDEF
SPR
SPSB3
SREBF1
SRGAP2
SSRP1
STAG3L4
STARD10
STARD7
STEAP3
STK19
STK36
STRA13
STT3A
STUB1
STX5
STYXL1
SYTL1
TAF1C
TAF5
TAF6
TAF9
TAX1BP3
TBRG4
TCEA2
TCTA
TEAD4
TFAP2A
TFDP1
TFF3
THAP1
THAP11
THAP7
THOC6
THOP1
THYN1
TIGA1
TIGD7
TIMM22
TIMP2
TK1
TKT
TMEM109
TMEM126A
TMEM126B
TMEM136
TMEM140
TMEM14C
TMEM175
TMEM201
TMEM203
TMEM52
TMEM54
TMEM93
TMEM97
TNFRSF12A
TNFRSF14
TNK2
TOB1
TOM1L2
TP53I3
TPI1
TPM3
TRIM28
TROAP
TSC22D1
TSEN54
TSPAN31
TSPO
TTC14
TTLL3
TUBA1B
TUBA3C
TUBA3D
TUBB2C
TUBG1
TUFM
TXLNA
TYSND1
U2AF2
UAP1L1
UBE2G1
UBE2I
UBL5
UNC45A
UPP1
UQCRB
UQCRC1
USMG5
USP1
UXT
VARS
VEGFA
VIM
VPS28
VPS33A
WARS
WBSCR16
WDR33
WDR34
WDR46
WDR5
WDR62
WDR68
WDR74
WDR82
WDR90
WNT10A
WNT7B
WWOX
XBP1
XPO4
XPO7
XRCC3
XTP3TPA
YPEL3
ZBTB48
ZC3H18
ZDHHC12
ZFAND2A
ZFP36
ZIC2
ZMYND19
ZNF193
ZNF213
ZNF302
ZNF467
ZNF511
ZNF524
ZNF581
ZNHIT1
ZNRD1

## Sheet: TableS1E
Category	Term	Count	%	PValue	Genes	List Total	Pop Hits	Pop Total	Fold Enrichment	Bonferroni	Benjamini	FDR
GOTERM_BP_ALL	GO:0006412~translation	44	5.37897	4.67952e-10	823999, 796817, 778568, 818141, 794994, 795667, 785872, 779090, 800451, 800729, 821677, 783997, 785609, 774296, 825959, 783263, 822027, 773042, 825605, 784832, 793310, 806428, 794246, 799659, 782709, 800609, 811493, 823648, 799635, 793235, 778310, 777578, 794393, 803615, 814244, 816672, 792068, 790090, 821940, 799843, 782002, 817032, 773179, 821787	643	331	14116	2.91827	1.2485e-06	1.2485e-06	8.31621e-07
GOTERM_BP_ALL	GO:0009987~cellular process	543	66.3814	7.21468e-10	772535, 813322, 797598, 789974, 821624, 809559, 773666, 817438, 785565, 776019, 793345, 803831, 785872, 809553, 816185, 778146, 809750, 802581, 823173, 773539, 823360, 816440, 809544, 790608, 796059, 797459, 788188, 782699, 778157, 813329, 802675, 803913, 809748, 817413, 797968, 772514, 803680, 789047, 803247, 822198, 802566, 788941, 809572, 824284, 810493, 789465, 787888, 803697, 803943, 788849,…	643	10541	14116	1.13089	1.92488e-06	9.62438e-07	1.28216e-06
GOTERM_BP_ALL	GO:0044237~cellular metabolic process	374	45.7213	5.32886e-09	772535, 789974, 813322, 821624, 773666, 785565, 780048, 821001, 793345, 781275, 803831, 785872, 774657, 788591, 809553, 785049, 812751, 815605, 798361, 809750, 808179, 819967, 785147, 813885, 773539, 823360, 816440, 801541, 790608, 809544, 781267, 797459, 788188, 789815, 782699, 778157, 813329, 780514, 825272, 803913, 819979, 792375, 778568, 797968, 819273, 815717, 774909, 819174, 803680, 801573,…	643	6636	14116	1.23727	1.42173e-05	4.73913e-06	9.47019e-06
GOTERM_BP_ALL	GO:0007049~cell cycle	72	8.80196	1.12084e-08	791692, 796699, 785627, 809559, 776019, 779962, 774657, 790226, 814662, 799131, 817048, 802581, 823033, 785147, 809619, 823829, 803206, 802385, 792306, 816782, 789361, 823360, 780083, 821578, 783225, 781267, 808768, 786399, 779946, 796628, 793113, 784487, 802146, 792375, 824835, 794356, 808209, 783427, 819174, 784784, 784134, 797559, 789047, 803247, 797620, 798138, 801471, 782788, 784081, 779098,…	643	776	14116	2.03691	2.99036e-05	7.47598e-06	1.9919e-05
GOTERM_BP_ALL	GO:0006414~translational elongation	21	2.56724	2.2379e-08	823999, 825605, 796817, 773042, 784832, 778568, 793310, 782709, 823648, 799635, 785872, 779090, 793235, 800729, 821677, 783997, 785609, 783263, 822027, 790090, 817032	643	101	14116	4.56456	5.97053e-05	1.19413e-05	3.97708e-05
GOTERM_BP_ALL	GO:0006260~DNA replication	29	3.54523	3.60539e-08	792065, 824758, 819174, 778911, 781316, 783798, 804362, 785049, 797620, 822656, 798138, 782788, 786558, 775827, 824784, 798249, 803206, 778428, 786994, 788849, 803650, 801541, 800610, 807548, 793890, 787492, 778157, 800483, 784487	643	190	14116	3.35077	9.61871e-05	1.60318e-05	6.40731e-05
GOTERM_BP_ALL	GO:0008152~metabolic process	414	50.6112	6.06673e-08	772535, 789974, 813322, 821624, 773666, 785565, 810237, 793345, 806459, 785872, 803831, 809553, 809750, 816235, 802581, 773539, 772547, 823360, 816440, 790608, 809544, 796059, 797459, 788188, 782699, 778157, 813329, 803913, 809746, 797968, 824000, 792086, 803680, 789047, 822198, 788941, 802566, 818602, 789465, 787888, 803697, 788849, 785761, 772524, 793478, 823648, 792093, 779349, 779168, 816155,…	643	7647	14116	1.18853	0.000161847	2.31226e-05	0.000107815
GOTERM_BP_ALL	GO:0022402~cell cycle process	56	6.84597	7.29555e-08	791692, 796699, 785627, 809559, 779962, 774657, 790226, 817048, 802581, 823033, 785147, 809619, 823829, 803206, 802385, 792306, 816782, 789361, 823360, 780083, 821578, 783225, 781267, 808768, 793113, 784487, 802146, 792375, 824835, 794356, 808209, 784784, 784134, 797559, 789047, 803247, 798138, 801471, 779098, 784081, 786979, 810677, 824590, 800860, 813556, 800760, 823458, 811598, 776417, 814403,…	643	565	14116	2.17591	0.000194626	2.43304e-05	0.000129653
GOTERM_BP_ALL	GO:0033554~cellular response to stress	56	6.84597	7.71522e-08	797598, 821624, 776298, 792065, 794994, 801398, 814527, 789252, 809553, 785049, 815440, 789788, 801381, 784308, 802385, 796016, 801541, 806903, 781267, 792171, 791497, 801203, 823529, 787492, 800483, 784487, 794356, 791180, 809739, 819174, 824758, 803680, 778911, 785213, 804362, 815263, 817543, 798138, 811957, 782788, 815826, 775827, 824284, 780064, 778428, 803224, 798249, 780741, 782430, 772524,…	643	566	14116	2.17206	0.000205821	2.28711e-05	0.000137111
GOTERM_BP_ALL	GO:0006996~organelle organization	103	12.5917	7.8705e-08	809559, 783144, 813754, 785049, 778146, 802581, 773539, 789361, 821578, 806903, 798572, 779995, 808768, 789815, 782699, 781373, 804084, 802675, 801432, 817413, 797968, 772514, 803680, 789047, 803247, 794115, 788941, 824766, 815229, 812772, 820969, 809572, 789761, 810677, 787888, 784832, 785761, 820197, 790665, 823458, 792093, 800610, 790191, 798720, 793890, 799685, 821940, 790725, 817032, 807581,…	643	1332	14116	1.69759	0.000209963	2.09983e-05	0.000139871
GOTERM_BP_ALL	GO:0000278~mitotic cell cycle	42	5.13447	1.18556e-07	791692, 808209, 785627, 809559, 784784, 784134, 779962, 797559, 790226, 789047, 803247, 798138, 801471, 784081, 779098, 802581, 824590, 823033, 785147, 809619, 803206, 792306, 816782, 800860, 789361, 823360, 780083, 821578, 813556, 800760, 823458, 811598, 800610, 814403, 808768, 787661, 793113, 784487, 802146, 807581, 792375, 824835	643	370	14116	2.492	0.000316257	2.87547e-05	0.000210691
GOTERM_BP_ALL	GO:0006259~DNA metabolic process	51	6.23472	1.85701e-07	776298, 792065, 801398, 793345, 814527, 783798, 809553, 785049, 822656, 789788, 824784, 803206, 801381, 784308, 803343, 801541, 806903, 783225, 823529, 787492, 778157, 800483, 784487, 794356, 809739, 819174, 824758, 778911, 785213, 781316, 804362, 797620, 815263, 798138, 824766, 782788, 786558, 815826, 775827, 778428, 798249, 786994, 788849, 803650, 792093, 776262, 800610, 776417, 807548, 793890,…	643	506	14116	2.21269	0.000495327	4.12866e-05	0.000330018
GOTERM_BP_ALL	GO:0006974~response to DNA damage stimulus	41	5.01222	4.04352e-07	797598, 794356, 776298, 792065, 809739, 819174, 824758, 801398, 803680, 814527, 778911, 785213, 809553, 785049, 804362, 815263, 798138, 811957, 782788, 815826, 775827, 789788, 780064, 778428, 798249, 801381, 784308, 802385, 780741, 801541, 806903, 792093, 776262, 776417, 814403, 823529, 787661, 776415, 787492, 800483, 784487	643	373	14116	2.4131	0.00107823	8.29821e-05	0.000718592
GOTERM_BP_ALL	GO:0044238~primary metabolic process	374	45.7213	1.54814e-06	772535, 789974, 813322, 821624, 773666, 780048, 785565, 821001, 810237, 793345, 806459, 781275, 803831, 785872, 774657, 788591, 809553, 785049, 812751, 815605, 798361, 809750, 808179, 802581, 819967, 785147, 813885, 773539, 772547, 823360, 801541, 790608, 809544, 796059, 781267, 811763, 821114, 797459, 788188, 789815, 782699, 778157, 813329, 780514, 825272, 803913, 819979, 792375, 801430, 778568,…	643	6923	14116	1.18598	0.00412191	0.000294987	0.00275124
GOTERM_BP_ALL	GO:0044249~cellular biosynthetic process	209	25.5501	1.61256e-06	789974, 813322, 821624, 773666, 780048, 785565, 793345, 781275, 774657, 788591, 785872, 785049, 815605, 812751, 798361, 809750, 808179, 801541, 790608, 781267, 797459, 788188, 782699, 789815, 778157, 780514, 813329, 803913, 825272, 778568, 797968, 815717, 819174, 803680, 797713, 822198, 788941, 787203, 783263, 820614, 787888, 773042, 803697, 788849, 772524, 793478, 823648, 779349, 807606, 806960,…	643	3442	14116	1.33302	0.00429306	0.000286779	0.00286572
GOTERM_BP_ALL	GO:0034622~cellular macromolecular complex assembly	35	4.27873	3.22974e-06	817413, 794356, 814026, 796205, 772514, 784442, 812936, 788222, 784134, 803831, 824766, 815229, 782788, 805412, 809572, 776899, 789761, 784692, 782640, 787888, 784832, 814981, 785761, 803650, 784300, 798572, 820197, 800760, 808768, 793890, 803592, 802675, 809748, 817032, 790725	643	318	14116	2.41625	0.00857995	0.000538416	0.00573958
GOTERM_BP_ALL	GO:0009058~biosynthetic process	212	25.9169	3.70995e-06	789974, 813322, 821624, 773666, 780048, 785565, 793345, 781275, 774657, 788591, 785872, 785049, 815605, 812751, 798361, 809750, 808179, 801541, 790608, 781267, 797459, 788188, 782699, 789815, 778157, 780514, 813329, 803913, 825272, 809746, 778568, 797968, 815717, 819174, 803680, 797713, 822198, 788941, 787203, 783263, 820614, 787888, 773042, 803697, 788849, 772524, 793478, 823648, 779349, 807606,…	643	3542	14116	1.31398	0.00984934	0.000582076	0.00659294
GOTERM_BP_ALL	GO:0006333~chromatin assembly or disassembly	20	2.44499	4.50611e-06	809718, 794356, 817413, 797968, 814981, 772514, 803650, 803680, 812936, 789685, 798572, 820197, 790665, 825253, 808768, 793890, 782788, 809572, 784692, 787888	643	127	14116	3.45722	0.0119504	0.000667685	0.00800774
GOTERM_BP_ALL	GO:0034621~cellular macromolecular complex subunit organization	37	4.52323	6.35931e-06	794356, 817413, 786961, 814026, 796205, 772514, 784442, 812936, 788222, 784134, 803831, 801471, 824766, 815229, 782788, 805412, 809572, 776899, 789761, 784692, 782640, 787888, 784832, 814981, 785761, 803650, 784300, 798572, 820197, 800760, 808768, 793890, 803592, 802675, 809748, 817032, 790725	643	357	14116	2.27528	0.0168236	0.000892585	0.0113008
GOTERM_BP_ALL	GO:0034641~cellular nitrogen compound metabolic process	215	26.2836	1.3612e-05	772535, 789974, 821624, 773666, 785565, 793345, 781275, 788591, 774657, 785872, 803831, 809553, 785049, 812751, 798361, 808179, 813885, 801541, 781267, 797459, 788188, 782699, 789815, 778157, 780514, 813329, 803913, 825272, 819979, 797968, 815717, 774909, 819174, 803680, 797713, 822198, 788941, 780031, 787203, 820614, 787888, 773042, 788849, 772524, 793478, 792093, 779349, 776417, 785244, 807606,…	643	3670	14116	1.2861	0.0356655	0.0018142	0.0241878
GOTERM_BP_ALL	GO:0051716~cellular response to stimulus	65	7.94621	1.47106e-05	791692, 797598, 776298, 821624, 792065, 794994, 801398, 814527, 789252, 809553, 785049, 815440, 789788, 801381, 784308, 802385, 796016, 780083, 806903, 801541, 781267, 792171, 791497, 801203, 817055, 823529, 787492, 800483, 784487, 802091, 794356, 791180, 783427, 809739, 811209, 824758, 819174, 803680, 778911, 785213, 804362, 815263, 817543, 798138, 811957, 782788, 775827, 815826, 824284, 780064,…	643	820	14116	1.7402	0.038488	0.00186722	0.0261398
GOTERM_BP_ALL	GO:0006807~nitrogen compound metabolic process	220	26.8949	1.60165e-05	772535, 789974, 821624, 773666, 785565, 793345, 781275, 774657, 788591, 785872, 803831, 809553, 785049, 812751, 798361, 808179, 813885, 801541, 781267, 797459, 788188, 782699, 789815, 778157, 780514, 813329, 803913, 825272, 819979, 797968, 815717, 774909, 819174, 803680, 797713, 822198, 788941, 780031, 787203, 820614, 787888, 773042, 788849, 772524, 793478, 792093, 779349, 776417, 785244, 807606,…	643	3778	14116	1.27838	0.0418322	0.00194049	0.0284599
GOTERM_BP_ALL	GO:0000079~regulation of cyclin-dependent protein kinase activity	12	1.46699	2.53369e-05	814403, 800610, 784308, 786994, 791692, 792306, 798138, 787661, 817048, 796628, 795814, 824835	643	54	14116	4.87852	0.0653656	0.00293481	0.045018
GOTERM_BP_ALL	GO:0022403~cell cycle phase	39	4.76773	3.02896e-05	794356, 796699, 791692, 785627, 809559, 784784, 784134, 797559, 790226, 789047, 803247, 798138, 801471, 817048, 779098, 786979, 802581, 810677, 824590, 803206, 792306, 816782, 800860, 789361, 780083, 821578, 783225, 800760, 823458, 811598, 800610, 776417, 814403, 787661, 784487, 802146, 807581, 790725, 824835	643	414	14116	2.06807	0.0776347	0.00336159	0.0538156
GOTERM_BP_ALL	GO:0006281~DNA repair	30	3.66748	3.97538e-05	794356, 776298, 792065, 809739, 824758, 801398, 814527, 778911, 785213, 809553, 785049, 804362, 815263, 798138, 782788, 815826, 775827, 789788, 798249, 778428, 801381, 801541, 806903, 792093, 776417, 823529, 787661, 787492, 800483, 784487	643	284	14116	2.31902	0.100634	0.00423363	0.070625
GOTERM_BP_ALL	GO:0044267~cellular protein metabolic process	146	17.8484	4.64775e-05	811565, 813322, 776298, 803398, 801357, 821001, 781275, 785872, 809553, 785049, 826490, 815101, 819967, 776776, 785147, 809619, 818630, 773539, 792306, 823360, 790608, 809544, 781267, 797459, 779995, 772612, 794393, 825484, 792375, 778568, 818141, 819273, 784840, 800243, 803680, 789047, 800805, 794115, 802566, 788941, 824766, 785609, 789761, 783263, 806167, 789465, 773042, 803697, 825605, 784832,…	643	2355	14116	1.36101	0.116625	0.00475807	0.0825654
GOTERM_BP_ALL	GO:0016070~RNA metabolic process	70	8.55746	4.68443e-05	772535, 796817, 776153, 796205, 815000, 795667, 784442, 820706, 774657, 803831, 785872, 783798, 808002, 785049, 777114, 784244, 822656, 798361, 819006, 810552, 818719, 823728, 809615, 802385, 804736, 781709, 816416, 811900, 781267, 819508, 789815, 782699, 775531, 808209, 818141, 780778, 774249, 774909, 802491, 806726, 800653, 800451, 788941, 773274, 824766, 822152, 824242, 785609, 792699, 780031,…	643	938	14116	1.63831	0.117489	0.00461832	0.0832167
GOTERM_BP_ALL	GO:0044092~negative regulation of molecular function	33	4.03423	5.64029e-05	791692, 808209, 785627, 791180, 776019, 783400, 779962, 798138, 784081, 826086, 823033, 824284, 803949, 785147, 809619, 784308, 802385, 780741, 792306, 782430, 800860, 823360, 784300, 796198, 813556, 792171, 794735, 819622, 787661, 811301, 802140, 793113, 792375	643	334	14116	2.16904	0.139711	0.00536013	0.100189
GOTERM_BP_ALL	GO:0065004~protein-DNA complex assembly	15	1.83374	5.85993e-05	794356, 817413, 814981, 772514, 803650, 812936, 798572, 784134, 820197, 808768, 793890, 782788, 809572, 784692, 787888	643	91	14116	3.61868	0.144738	0.00537678	0.104089
GOTERM_BP_ALL	GO:0032270~positive regulation of cellular protein metabolic process	26	3.17848	5.97796e-05	791692, 808209, 785627, 803398, 794994, 821001, 779962, 797559, 820539, 784081, 823033, 803949, 785147, 809619, 802460, 800860, 823360, 809463, 813556, 814403, 772612, 802140, 793113, 773179, 792375, 809229	643	233	14116	2.44973	0.147427	0.00530245	0.106184
GOTERM_BP_ALL	GO:0044260~cellular macromolecule metabolic process	285	34.8411	6.10776e-05	772535, 789974, 813322, 821624, 821001, 785565, 793345, 781275, 803831, 774657, 788591, 785872, 809553, 785049, 812751, 798361, 819967, 785147, 773539, 823360, 801541, 790608, 809544, 781267, 797459, 782699, 789815, 778157, 780514, 803913, 825272, 792375, 778568, 797968, 819273, 774909, 819174, 803680, 789047, 797713, 800805, 788941, 802566, 780031, 787203, 783263, 806167, 820614, 789465, 787888,…	643	5214	14116	1.19998	0.150375	0.00524298	0.108489
GOTERM_BP_ALL	GO:0006323~DNA packaging	17	2.07824	7.74943e-05	801432, 794356, 817413, 789361, 814981, 772514, 803650, 812936, 798572, 820197, 790226, 808768, 793890, 782788, 809572, 784692, 787888	643	117	14116	3.1898	0.186787	0.00644051	0.13763
GOTERM_BP_ALL	GO:0006334~nucleosome assembly	14	1.71149	0.000100436	794356, 817413, 814981, 803650, 772514, 812936, 798572, 820197, 808768, 793890, 782788, 809572, 784692, 787888	643	84	14116	3.65889	0.235074	0.00808761	0.178339
GOTERM_BP_ALL	GO:0031397~negative regulation of protein ubiquitination	13	1.58924	0.000116517	808209, 800860, 785627, 823360, 813556, 779962, 784081, 793113, 823033, 775489, 785147, 809619, 792375	643	74	14116	3.85667	0.267202	0.00910199	0.206866
GOTERM_BP_ALL	GO:0051247~positive regulation of protein metabolic process	26	3.17848	0.000117952	791692, 808209, 785627, 803398, 794994, 821001, 779962, 797559, 820539, 784081, 823033, 803949, 785147, 809619, 802460, 800860, 823360, 809463, 813556, 814403, 772612, 802140, 793113, 773179, 792375, 809229	643	243	14116	2.34892	0.270003	0.00895153	0.209411
GOTERM_BP_ALL	GO:0032268~regulation of cellular protein metabolic process	41	5.01222	0.000120131	825352, 791692, 808209, 803398, 785627, 821001, 794994, 817738, 779962, 818706, 774657, 797559, 820539, 817543, 788941, 784081, 821973, 823033, 803949, 775489, 785147, 809619, 802460, 800860, 823360, 809463, 807045, 813556, 791497, 776262, 814403, 772612, 793890, 803615, 802140, 793113, 816672, 782002, 773179, 809229, 792375	643	474	14116	1.89892	0.274236	0.00886409	0.213277
GOTERM_BP_ALL	GO:0006139~nucleobase, nucleoside, nucleotide and nucleic acid metabolic process	196	23.9609	0.000138033	772535, 789974, 821624, 773666, 785565, 793345, 781275, 788591, 774657, 785872, 803831, 809553, 785049, 812751, 798361, 808179, 813885, 801541, 781267, 788188, 782699, 789815, 778157, 780514, 813329, 803913, 825272, 797968, 774909, 819174, 803680, 797713, 788941, 780031, 787203, 820614, 787888, 773042, 788849, 772524, 793478, 792093, 779349, 776417, 785244, 807606, 806960, 816155, 782002, 817032,…	643	3409	14116	1.2622	0.308089	0.00990462	0.245022
GOTERM_BP_ALL	GO:0031497~chromatin assembly	14	1.71149	0.00014493	794356, 817413, 814981, 803650, 772514, 812936, 798572, 820197, 808768, 793890, 782788, 809572, 784692, 787888	643	87	14116	3.53272	0.320707	0.0101248	0.25725
GOTERM_BP_ALL	GO:0051436~negative regulation of ubiquitin-protein ligase activity during mitotic cell cycle	12	1.46699	0.00015042	808209, 785627, 800860, 784081, 823360, 793113, 813556, 823033, 779962, 785147, 809619, 792375	643	65	14116	4.05292	0.330586	0.0102383	0.266983
GOTERM_BP_ALL	GO:0031145~anaphase-promoting complex-dependent proteasomal ubiquitin-dependent protein catabolic process	12	1.46699	0.00015042	808209, 785627, 800860, 784081, 823360, 793113, 813556, 823033, 779962, 785147, 809619, 792375	643	65	14116	4.05292	0.330586	0.0102383	0.266983
GOTERM_BP_ALL	GO:0031396~regulation of protein ubiquitination	15	1.83374	0.000166338	825352, 808209, 785627, 800860, 823360, 821001, 813556, 779962, 784081, 793113, 823033, 775489, 785147, 809619, 792375	643	100	14116	3.293	0.358424	0.0110344	0.295196
GOTERM_BP_ALL	GO:0051301~cell division	29	3.54523	0.000189313	786961, 785627, 809559, 784784, 784134, 797559, 790226, 789047, 803247, 794115, 814662, 817048, 779098, 802581, 803206, 786994, 800860, 789361, 780083, 821578, 777282, 823458, 814403, 817055, 800610, 807548, 796628, 802146, 807581	643	295	14116	2.15813	0.396575	0.0122448	0.335904
GOTERM_BP_ALL	GO:0051438~regulation of ubiquitin-protein ligase activity	13	1.58924	0.000195376	825352, 808209, 800860, 785627, 823360, 813556, 779962, 784081, 793113, 823033, 785147, 809619, 792375	643	78	14116	3.65889	0.406261	0.0123355	0.346645
GOTERM_BP_ALL	GO:0051352~negative regulation of ligase activity	12	1.46699	0.000198878	808209, 785627, 800860, 784081, 823360, 793113, 813556, 823033, 779962, 785147, 809619, 792375	643	67	14116	3.93194	0.411782	0.0122651	0.352847
GOTERM_BP_ALL	GO:0051444~negative regulation of ubiquitin-protein ligase activity	12	1.46699	0.000198878	808209, 785627, 800860, 784081, 823360, 793113, 813556, 823033, 779962, 785147, 809619, 792375	643	67	14116	3.93194	0.411782	0.0122651	0.352847
GOTERM_BP_ALL	GO:0010498~proteasomal protein catabolic process	15	1.83374	0.000205882	808209, 776298, 785627, 800860, 823360, 821001, 813556, 779962, 776415, 784081, 793113, 823033, 785147, 809619, 792375	643	102	14116	3.22843	0.422674	0.0124076	0.365252
GOTERM_BP_ALL	GO:0043161~proteasomal ubiquitin-dependent protein catabolic process	15	1.83374	0.000205882	808209, 776298, 785627, 800860, 823360, 821001, 813556, 779962, 776415, 784081, 793113, 823033, 785147, 809619, 792375	643	102	14116	3.22843	0.422674	0.0124076	0.365252
GOTERM_BP_ALL	GO:0019538~protein metabolic process	165	20.1711	0.000227334	811565, 813322, 776298, 803398, 801357, 821001, 810237, 806459, 781275, 785872, 801257, 809553, 785049, 814568, 826490, 815101, 802581, 819967, 776776, 785147, 809619, 818630, 773539, 792306, 823360, 790608, 809544, 811763, 781267, 797459, 779995, 772612, 794393, 813285, 825484, 792375, 778568, 818141, 819273, 784840, 800243, 824000, 792086, 803680, 789047, 800805, 788941, 794115, 802566, 824766,…	643	2812	14116	1.28816	0.454796	0.0133895	0.403237
GOTERM_BP_ALL	GO:0051437~positive regulation of ubiquitin-protein ligase activity during mitotic cell cycle	12	1.46699	0.000227686	808209, 785627, 800860, 784081, 823360, 793113, 813556, 823033, 779962, 785147, 809619, 792375	643	68	14116	3.87412	0.455308	0.0131204	0.40386
GOTERM_BP_ALL	GO:0006261~DNA-dependent DNA replication	11	1.34474	0.000254945	804362, 798249, 807548, 786994, 788849, 787492, 803650, 819174, 800483, 778911, 783798	643	58	14116	4.16357	0.493525	0.0143698	0.452109
GOTERM_BP_ALL	GO:0051340~regulation of ligase activity	13	1.58924	0.000280997	825352, 808209, 800860, 785627, 823360, 813556, 779962, 784081, 793113, 823033, 785147, 809619, 792375	643	81	14116	3.52338	0.527542	0.0154996	0.4982
GOTERM_BP_ALL	GO:0034728~nucleosome organization	14	1.71149	0.00028641	794356, 817413, 814981, 803650, 772514, 812936, 798572, 820197, 808768, 793890, 782788, 809572, 784692, 787888	643	93	14116	3.3048	0.534317	0.0154759	0.507773
GOTERM_BP_ALL	GO:0051443~positive regulation of ubiquitin-protein ligase activity	12	1.46699	0.000295974	808209, 785627, 800860, 784081, 823360, 793113, 813556, 823033, 779962, 785147, 809619, 792375	643	70	14116	3.76343	0.546053	0.0156714	0.524686
GOTERM_BP_ALL	GO:0051246~regulation of protein metabolic process	44	5.37897	0.000314725	825352, 791692, 808209, 803398, 785627, 821001, 794994, 817738, 784784, 779962, 818706, 774657, 797559, 820539, 817543, 788941, 784081, 815101, 821973, 823033, 803949, 775489, 785147, 809619, 802460, 800860, 823360, 824665, 809463, 807045, 813556, 791497, 776262, 814403, 772612, 793890, 803615, 802140, 793113, 816672, 782002, 773179, 809229, 792375	643	546	14116	1.76913	0.568211	0.0163322	0.55784
GOTERM_BP_ALL	GO:0031400~negative regulation of protein modification process	16	1.95599	0.000321082	808209, 785627, 800860, 823360, 813556, 779962, 776262, 793890, 784081, 793113, 823033, 775489, 803949, 785147, 809619, 792375	643	119	14116	2.95171	0.575475	0.0163416	0.569077
GOTERM_BP_ALL	GO:0034660~ncRNA metabolic process	24	2.93399	0.000329792	825605, 773042, 784832, 787928, 818141, 776153, 780778, 822094, 774249, 774909, 795667, 772321, 774657, 785872, 806726, 803831, 800653, 785244, 800451, 819006, 785609, 814244, 823728, 817032	643	230	14116	2.29078	0.585229	0.0164672	0.584472
GOTERM_BP_ALL	GO:0006986~response to unfolded protein	12	1.46699	0.000336121	785415, 814403, 802385, 810810, 782430, 775531, 785761, 785609, 807045, 821973, 781267, 797357	643	71	14116	3.71042	0.592176	0.0164725	0.595656
GOTERM_BP_ALL	GO:0051439~regulation of ubiquitin-protein ligase activity during mitotic cell cycle	12	1.46699	0.000336121	808209, 785627, 800860, 784081, 823360, 793113, 813556, 823033, 779962, 785147, 809619, 792375	643	71	14116	3.71042	0.592176	0.0164725	0.595656
GOTERM_BP_ALL	GO:0051248~negative regulation of protein metabolic process	21	2.56724	0.000336944	808209, 785627, 800860, 794994, 823360, 824665, 807045, 813556, 779962, 818706, 776262, 788941, 793890, 784081, 793113, 823033, 803949, 775489, 785147, 809619, 792375	643	187	14116	2.46535	0.593072	0.0162147	0.597112
GOTERM_BP_ALL	GO:0051789~response to protein stimulus	15	1.83374	0.000341796	802385, 810810, 782430, 803398, 785761, 807045, 781267, 797357, 814403, 785415, 796738, 775531, 785609, 821973, 826086	643	107	14116	3.07757	0.598307	0.016155	0.605685
GOTERM_BP_ALL	GO:0051276~chromosome organization	40	4.88998	0.000386764	801432, 817413, 809718, 794356, 797968, 786961, 772514, 812936, 803680, 789685, 784134, 825253, 790226, 785049, 788941, 824766, 782788, 809572, 802581, 786979, 811687, 784692, 807657, 787888, 803224, 789361, 814981, 803343, 803650, 798572, 790665, 820197, 811598, 798720, 808768, 793890, 782699, 779946, 800483, 802146	643	485	14116	1.81059	0.643737	0.0179438	0.685113
GOTERM_BP_ALL	GO:0031398~positive regulation of protein ubiquitination	13	1.58924	0.00039655	808209, 800860, 785627, 823360, 821001, 813556, 779962, 784081, 793113, 823033, 785147, 809619, 792375	643	84	14116	3.39754	0.652922	0.0180795	0.702391
GOTERM_BP_ALL	GO:0043170~macromolecule metabolic process	302	36.9193	0.00042086	772535, 789974, 813322, 821624, 785565, 821001, 810237, 806459, 793345, 781275, 803831, 774657, 788591, 785872, 809553, 785049, 812751, 798361, 802581, 819967, 785147, 773539, 823360, 801541, 790608, 809544, 781267, 811763, 797459, 782699, 789815, 778157, 780514, 803913, 825272, 792375, 778568, 797968, 819273, 824000, 774909, 792086, 819174, 803680, 789047, 797713, 800805, 788941, 802566, 780409,…	643	5710	14116	1.16111	0.674727	0.0188554	0.745297
GOTERM_BP_ALL	GO:0051351~positive regulation of ligase activity	12	1.46699	0.000430249	808209, 785627, 800860, 784081, 823360, 793113, 813556, 823033, 779962, 785147, 809619, 792375	643	73	14116	3.60877	0.682777	0.0189539	0.761864
GOTERM_BP_ALL	GO:0006091~generation of precursor metabolites and energy	29	3.54523	0.000497064	825238, 791692, 773666, 816476, 786438, 826497, 809354, 820161, 810724, 815605, 815229, 777438, 808240, 784309, 788559, 793478, 816440, 783205, 821839, 806903, 786659, 797269, 801768, 806053, 776552, 789815, 813329, 784924, 792407	643	313	14116	2.03402	0.734594	0.0215111	0.879685
GOTERM_BP_ALL	GO:0007005~mitochondrion organization	17	2.07824	0.000533141	773539, 784308, 791692, 785761, 803343, 791180, 806903, 810158, 792093, 776262, 813754, 793215, 815229, 789815, 811301, 821940, 782640	643	138	14116	2.7044	0.758962	0.0226871	0.943248
GOTERM_BP_ALL	GO:0032269~negative regulation of cellular protein metabolic process	20	2.44499	0.00055393	808209, 785627, 800860, 794994, 823360, 807045, 813556, 779962, 818706, 776262, 788941, 793890, 784081, 793113, 823033, 803949, 775489, 785147, 809619, 792375	643	180	14116	2.43926	0.771974	0.0231918	0.979857
GOTERM_BP_ALL	GO:0048285~organelle fission	23	2.81174	0.000759022	803206, 785627, 800860, 789361, 809559, 821578, 784784, 800760, 784134, 823458, 811598, 790226, 776262, 789047, 803247, 800610, 801471, 779098, 781373, 802581, 802146, 807581, 824835	643	229	14116	2.20492	0.868117	0.031158	1.34034
GOTERM_BP_ALL	GO:0009892~negative regulation of metabolic process	56	6.84597	0.000787161	817339, 791692, 809718, 789974, 803398, 792065, 785627, 800532, 794994, 793345, 779962, 825253, 774657, 824220, 807474, 821971, 805882, 823033, 775489, 806344, 785147, 809619, 823360, 803343, 792171, 819508, 774579, 789815, 793113, 800483, 792375, 808209, 797968, 783424, 784784, 818706, 775333, 788941, 798138, 822152, 784081, 823150, 826086, 807657, 803949, 800860, 824665, 807045, 813556, 796198,…	643	780	14116	1.57614	0.877663	0.0318059	1.38971
GOTERM_BP_ALL	GO:0042542~response to hydrogen peroxide	10	1.22249	0.000877197	803224, 801203, 802385, 780741, 791180, 783427, 776586, 806903, 807326, 792171	643	56	14116	3.92024	0.903806	0.0348537	1.5475
GOTERM_BP_ALL	GO:0044271~nitrogen compound biosynthetic process	29	3.54523	0.000895139	825238, 791692, 773666, 804880, 816476, 815717, 783023, 810158, 779012, 781275, 820161, 783693, 822198, 808179, 814565, 793478, 821839, 786659, 797269, 819408, 799291, 797459, 788188, 789815, 811301, 794458, 801793, 792407, 796555	643	325	14116	1.95891	0.908306	0.0350328	1.57891
GOTERM_BP_ALL	GO:0006839~mitochondrial transport	11	1.34474	0.00106076	813754, 773539, 793215, 797071, 785761, 803343, 796046, 821839, 810158, 773518, 776262	643	69	14116	3.49981	0.941083	0.0407864	1.86846
GOTERM_BP_ALL	GO:0000279~M phase	29	3.54523	0.00107807	796699, 794356, 785627, 809559, 784784, 784134, 790226, 789047, 803247, 801471, 817048, 779098, 802581, 786979, 810677, 803206, 800860, 789361, 821578, 783225, 800760, 823458, 811598, 800610, 776417, 802146, 807581, 790725, 824835	643	329	14116	1.9351	0.943744	0.0408501	1.89867
GOTERM_BP_ALL	GO:0031324~negative regulation of cellular metabolic process	52	6.35697	0.00108841	817339, 791692, 809718, 789974, 792065, 785627, 800532, 794994, 793345, 779962, 825253, 774657, 824220, 807474, 821971, 805882, 823033, 775489, 806344, 785147, 809619, 823360, 792171, 774579, 789815, 793113, 800483, 792375, 808209, 797968, 783424, 784784, 818706, 775333, 788941, 798138, 822152, 784081, 823150, 826086, 807657, 803949, 800860, 807045, 813556, 796198, 776262, 779349, 796397, 793890,…	643	720	14116	1.58552	0.945277	0.0406571	1.91672
GOTERM_BP_ALL	GO:0051726~regulation of cell cycle	29	3.54523	0.00118084	791692, 794356, 776298, 792065, 785627, 803398, 797559, 798138, 817048, 818719, 802581, 775827, 810677, 803206, 784308, 786994, 792306, 821578, 780744, 792093, 776262, 800610, 814403, 787661, 776415, 796628, 803883, 795814, 824835	643	331	14116	1.9234	0.957249	0.0434282	2.07789
GOTERM_BP_ALL	GO:0055086~nucleobase, nucleoside and nucleotide metabolic process	28	3.42298	0.00123988	820146, 825238, 795547, 773666, 816476, 783023, 801398, 779012, 783776, 781275, 809354, 781316, 820161, 784311, 803283, 808179, 802255, 813885, 793478, 821839, 786659, 797269, 799291, 819408, 788188, 813329, 792407, 809229	643	316	14116	1.94523	0.963486	0.0449321	2.18069
GOTERM_BP_ALL	GO:0046907~intracellular transport	48	5.86797	0.00135715	820824, 793494, 791692, 817438, 800125, 781813, 810158, 789936, 809515, 824736, 813754, 783144, 822152, 810677, 794468, 810493, 778428, 773539, 784832, 816782, 783412, 785761, 803343, 787777, 821839, 803059, 784300, 798109, 777282, 789199, 780744, 784280, 776262, 807973, 822406, 793215, 779995, 797071, 793890, 781939, 787492, 802140, 803592, 796046, 773518, 795814, 773179, 822323	643	657	14116	1.6039	0.973307	0.0484232	2.38461
GOTERM_BP_ALL	GO:0051186~cofactor metabolic process	20	2.44499	0.00145566	803224, 795547, 775102, 780741, 810062, 806903, 795841, 783776, 779012, 826497, 810158, 781275, 809354, 801573, 784311, 797459, 803283, 802255, 813329, 801793	643	195	14116	2.25162	0.979484	0.0511654	2.55559
GOTERM_BP_ALL	GO:0006119~oxidative phosphorylation	13	1.58924	0.00160043	825238, 784309, 773666, 816476, 793478, 821839, 786659, 797269, 820161, 806053, 815229, 784924, 808240	643	98	14116	2.91218	0.986065	0.0553855	2.80636
GOTERM_BP_ALL	GO:0006006~glucose metabolic process	17	2.07824	0.00162529	791692, 788559, 772524, 785565, 785047, 786438, 783776, 801768, 776167, 784311, 815605, 803283, 796046, 813329, 777438, 792407, 802224	643	153	14116	2.43926	0.986961	0.055503	2.84936
GOTERM_BP_ALL	GO:0010605~negative regulation of macromolecule metabolic process	52	6.35697	0.00169853	817339, 809718, 789974, 803398, 792065, 785627, 800532, 794994, 793345, 779962, 825253, 774657, 824220, 807474, 821971, 805882, 823033, 775489, 806344, 785147, 809619, 823360, 803343, 819508, 774579, 789815, 793113, 800483, 792375, 808209, 797968, 783424, 784784, 818706, 775333, 788941, 822152, 784081, 823150, 826086, 807657, 803949, 800860, 824665, 807045, 813556, 796198, 776262, 779349, 793890,…	643	734	14116	1.55528	0.989279	0.0572017	2.97593
GOTERM_BP_ALL	GO:0031325~positive regulation of cellular metabolic process	60	7.33496	0.00170112	809718, 791692, 821624, 803398, 785627, 794994, 821001, 779962, 793972, 820539, 797357, 785049, 824220, 823033, 806344, 785147, 809619, 803206, 802385, 812850, 781709, 792731, 823360, 809463, 780083, 784300, 806903, 783225, 817321, 772612, 789815, 802140, 793113, 785016, 785640, 792375, 801485, 809229, 794356, 808209, 797559, 788941, 811957, 784081, 824242, 803949, 802460, 780741, 800860, 785761,…	643	880	14116	1.49682	0.989353	0.0565731	2.9804
GOTERM_BP_ALL	GO:0048523~negative regulation of cellular process	101	12.3472	0.00178058	789974, 803398, 793345, 793972, 774657, 810552, 802581, 821971, 791118, 821973, 785147, 776776, 809619, 792306, 781709, 823360, 821578, 806903, 796059, 789815, 792375, 809229, 797968, 819273, 794115, 788941, 798138, 826086, 803949, 777606, 813556, 779349, 814403, 810219, 793890, 799685, 774243, 782479, 817032, 822323, 817339, 809718, 791692, 785627, 792065, 800532, 794994, 786438, 785344, 779962,…	643	1660	14116	1.33572	0.99139	0.0584122	3.11755
GOTERM_BP_ALL	GO:0006753~nucleoside phosphate metabolic process	26	3.17848	0.0018796	820146, 825238, 795547, 773666, 816476, 783023, 801398, 779012, 783776, 781275, 809354, 781316, 820161, 784311, 803283, 802255, 813885, 793478, 821839, 786659, 797269, 819408, 799291, 788188, 813329, 792407	643	293	14116	1.94808	0.993392	0.0608157	3.28819
GOTERM_BP_ALL	GO:0009117~nucleotide metabolic process	26	3.17848	0.0018796	820146, 825238, 795547, 773666, 816476, 783023, 801398, 779012, 783776, 781275, 809354, 781316, 820161, 784311, 803283, 802255, 813885, 793478, 821839, 786659, 797269, 819408, 799291, 788188, 813329, 792407	643	293	14116	1.94808	0.993392	0.0608157	3.28819
GOTERM_BP_ALL	GO:0015986~ATP synthesis coupled proton transport	8	0.977995	0.00195835	825238, 773666, 816476, 793478, 821839, 786659, 797269, 820161	643	40	14116	4.39067	0.994646	0.0625276	3.42371
GOTERM_BP_ALL	GO:0015985~energy coupled proton transport, down electrochemical gradient	8	0.977995	0.00195835	825238, 773666, 816476, 793478, 821839, 786659, 797269, 820161	643	40	14116	4.39067	0.994646	0.0625276	3.42371
GOTERM_BP_ALL	GO:0043069~negative regulation of programmed cell death	30	3.66748	0.00197695	791692, 808209, 819273, 803398, 791180, 800532, 811209, 793972, 825253, 794115, 788941, 798138, 824242, 791118, 821973, 784308, 780741, 792306, 796016, 781709, 803343, 806903, 792171, 776262, 819622, 775531, 811301, 802140, 800483, 785016	643	359	14116	1.83454	0.994906	0.0623577	3.45569
GOTERM_BP_ALL	GO:0006396~RNA processing	41	5.01222	0.00200527	772535, 796817, 776153, 780778, 774249, 774909, 815000, 784442, 774657, 806726, 803831, 785872, 800653, 785049, 784244, 777114, 798361, 773274, 819006, 824766, 810552, 822152, 780031, 823728, 809615, 773042, 825605, 787928, 784832, 822094, 816416, 772321, 811900, 812576, 781267, 819508, 785244, 816155, 825901, 817032, 795511	643	547	14116	1.6455	0.995278	0.0624857	3.50437
GOTERM_BP_ALL	GO:0000302~response to reactive oxygen species	11	1.34474	0.00202652	803224, 801203, 802385, 780741, 796016, 791180, 783427, 776586, 806903, 807326, 792171	643	75	14116	3.21982	0.995538	0.0623995	3.54087
GOTERM_BP_ALL	GO:0060548~negative regulation of cell death	30	3.66748	0.00204422	791692, 808209, 819273, 803398, 791180, 800532, 811209, 793972, 825253, 794115, 788941, 798138, 824242, 791118, 821973, 784308, 780741, 792306, 796016, 781709, 803343, 806903, 792171, 776262, 819622, 775531, 811301, 802140, 800483, 785016	643	360	14116	1.82945	0.995745	0.0622108	3.57127
GOTERM_BP_ALL	GO:0006325~chromatin organization	31	3.78973	0.00216633	809718, 794356, 817413, 797968, 772514, 812936, 803680, 789685, 825253, 785049, 788941, 824766, 782788, 809572, 784692, 811687, 807657, 787888, 803224, 814981, 803343, 803650, 798572, 820197, 790665, 808768, 798720, 793890, 782699, 779946, 800483	643	378	14116	1.80041	0.99693	0.0650661	3.78074
GOTERM_BP_ALL	GO:0031401~positive regulation of protein modification process	19	2.32274	0.00219563	802460, 808209, 785627, 803398, 800860, 821001, 823360, 813556, 779962, 820539, 814403, 772612, 784081, 793113, 823033, 803949, 785147, 809619, 792375	643	187	14116	2.23055	0.997161	0.0651851	3.83095
GOTERM_BP_ALL	GO:0034470~ncRNA processing	19	2.32274	0.00219563	825605, 773042, 784832, 787928, 776153, 822094, 780778, 774249, 774909, 772321, 785872, 806726, 803831, 774657, 800653, 785244, 819006, 823728, 817032	643	187	14116	2.23055	0.997161	0.0651851	3.83095
GOTERM_BP_ALL	GO:0034645~cellular macromolecule biosynthetic process	158	19.3154	0.0022946	789974, 813322, 821624, 803398, 785565, 793345, 788591, 774657, 785872, 808002, 785049, 812751, 790472, 798361, 809615, 819916, 804736, 802385, 801541, 790608, 781267, 789815, 782699, 794393, 778157, 780514, 825272, 803913, 778568, 797968, 818141, 819174, 824758, 803680, 778911, 802491, 797713, 797620, 788941, 798138, 824766, 786558, 785609, 775827, 787203, 783263, 774984, 820614, 787888, 773042,…	643	2812	14116	1.23351	0.997821	0.067278	4.00033
GOTERM_BP_ALL	GO:0051329~interphase of mitotic cell cycle	13	1.58924	0.00245309	803206, 791692, 816782, 792306, 789361, 780083, 797559, 814403, 800610, 798138, 787661, 824590, 784487	643	103	14116	2.77081	0.998574	0.0709827	4.27098
GOTERM_BP_ALL	GO:0000280~nuclear division	21	2.56724	0.00253639	803206, 785627, 800860, 789361, 809559, 821578, 784784, 800760, 784134, 823458, 811598, 790226, 789047, 803247, 800610, 801471, 779098, 802581, 802146, 807581, 824835	643	220	14116	2.09555	0.998859	0.0725211	4.41293
GOTERM_BP_ALL	GO:0007067~mitosis	21	2.56724	0.00253639	803206, 785627, 800860, 789361, 809559, 821578, 784784, 800760, 784134, 823458, 811598, 790226, 789047, 803247, 800610, 801471, 779098, 802581, 802146, 807581, 824835	643	220	14116	2.09555	0.998859	0.0725211	4.41293
GOTERM_BP_ALL	GO:0006364~rRNA processing	12	1.46699	0.00298556	785244, 773042, 825605, 784832, 787928, 780778, 774249, 772321, 803831, 785872, 774657, 817032	643	92	14116	2.86348	0.999657	0.083931	5.17501
GOTERM_BP_ALL	GO:0051325~interphase	13	1.58924	0.00312162	803206, 791692, 816782, 792306, 789361, 780083, 797559, 814403, 800610, 798138, 787661, 824590, 784487	643	106	14116	2.69239	0.999762	0.0866795	5.40472
GOTERM_BP_ALL	GO:0000087~M phase of mitotic cell cycle	21	2.56724	0.0031235	803206, 785627, 800860, 789361, 809559, 821578, 784784, 800760, 784134, 823458, 811598, 790226, 789047, 803247, 800610, 801471, 779098, 802581, 802146, 807581, 824835	643	224	14116	2.05813	0.999763	0.0858381	5.40789
GOTERM_BP_ALL	GO:0043066~negative regulation of apoptosis	29	3.54523	0.0031408	791692, 819273, 803398, 791180, 800532, 811209, 793972, 825253, 794115, 788941, 798138, 824242, 791118, 821973, 784308, 780741, 792306, 796016, 781709, 803343, 806903, 792171, 776262, 819622, 775531, 811301, 802140, 800483, 785016	643	354	14116	1.79844	0.999774	0.0854156	5.43706
GOTERM_BP_ALL	GO:0009059~macromolecule biosynthetic process	158	19.3154	0.00316238	789974, 813322, 821624, 803398, 785565, 793345, 788591, 774657, 785872, 808002, 785049, 812751, 790472, 798361, 809615, 819916, 804736, 802385, 801541, 790608, 781267, 789815, 782699, 794393, 778157, 780514, 825272, 803913, 778568, 797968, 818141, 819174, 824758, 803680, 778911, 802491, 797713, 797620, 788941, 798138, 824766, 786558, 785609, 775827, 787203, 783263, 774984, 820614, 787888, 773042,…	643	2832	14116	1.2248	0.999786	0.0851121	5.47344
GOTERM_BP_ALL	GO:0000082~G1/S transition of mitotic cell cycle	9	1.10024	0.00361075	814403, 800610, 791692, 792306, 798138, 789361, 780083, 784487, 797559	643	56	14116	3.52822	0.999936	0.0956423	6.22619
GOTERM_BP_ALL	GO:0043603~cellular amide metabolic process	9	1.10024	0.00361075	783693, 803283, 789815, 802255, 813329, 779012, 783776, 809354, 784311	643	56	14116	3.52822	0.999936	0.0956423	6.22619
GOTERM_BP_ALL	GO:0043086~negative regulation of catalytic activity	24	2.93399	0.0039208	784308, 791692, 808209, 785627, 782430, 800860, 791180, 823360, 783400, 813556, 779962, 794735, 819622, 798138, 787661, 784081, 811301, 793113, 823033, 824284, 803949, 785147, 809619, 792375	643	277	14116	1.90209	0.999972	0.102421	6.74341
GOTERM_BP_ALL	GO:0016072~rRNA metabolic process	12	1.46699	0.00416166	785244, 773042, 825605, 784832, 787928, 780778, 774249, 772321, 803831, 785872, 774657, 817032	643	96	14116	2.74417	0.999985	0.107328	7.14336
GOTERM_BP_ALL	GO:0006732~coenzyme metabolic process	16	1.95599	0.00416829	803224, 795547, 775102, 810062, 806903, 783776, 779012, 826497, 781275, 809354, 801573, 784311, 797459, 803283, 802255, 813329	643	153	14116	2.29577	0.999986	0.106464	7.15435
GOTERM_BP_ALL	GO:0031399~regulation of protein modification process	25	3.05623	0.00422008	825352, 808209, 785627, 803398, 821001, 779962, 820539, 817543, 784081, 823033, 775489, 803949, 785147, 809619, 802460, 800860, 823360, 813556, 791497, 776262, 814403, 772612, 793890, 793113, 792375	643	295	14116	1.86045	0.999987	0.106697	7.24011
GOTERM_BP_ALL	GO:0006007~glucose catabolic process	9	1.10024	0.00450084	815605, 788559, 813329, 786438, 783776, 777438, 801768, 792407, 784311	643	58	14116	3.40655	0.999994	0.112336	7.70381
GOTERM_BP_ALL	GO:0009893~positive regulation of metabolic process	60	7.33496	0.00465103	809718, 791692, 821624, 803398, 785627, 794994, 821001, 779962, 793972, 820539, 797357, 785049, 824220, 823033, 806344, 785147, 809619, 803206, 802385, 812850, 781709, 792731, 823360, 809463, 780083, 784300, 806903, 783225, 817321, 772612, 789815, 802140, 793113, 785016, 785640, 792375, 801485, 809229, 794356, 808209, 797559, 788941, 811957, 784081, 824242, 803949, 802460, 780741, 800860, 785761,…	643	921	14116	1.43019	0.999996	0.114799	7.95096
GOTERM_BP_ALL	GO:0065003~macromolecular complex assembly	46	5.62347	0.00491623	817413, 794356, 814026, 796205, 772514, 784442, 812936, 786438, 784134, 788222, 803831, 775965, 788941, 824766, 782788, 815229, 805412, 809572, 776899, 818719, 789761, 792699, 776448, 784692, 782640, 787888, 784832, 814981, 785761, 803650, 806903, 784300, 798572, 800760, 820197, 776262, 808768, 793890, 782699, 803592, 802675, 799685, 785016, 809748, 790725, 817032	643	665	14116	1.51858	0.999998	0.119846	8.38583
GOTERM_BP_ALL	GO:0006270~DNA replication initiation	5	0.611247	0.00497927	807548, 786994, 788849, 803650, 819174	643	16	14116	6.86042	0.999998	0.120196	8.48892
GOTERM_BP_ALL	GO:0006739~NADP metabolic process	5	0.611247	0.00497927	803283, 802255, 813329, 783776, 784311	643	16	14116	6.86042	0.999998	0.120196	8.48892
GOTERM_BP_ALL	GO:0009411~response to UV	9	1.10024	0.00500465	798249, 814403, 784308, 815263, 791692, 798138, 787492, 800760, 776262	643	59	14116	3.34882	0.999998	0.119693	8.5304
GOTERM_BP_ALL	GO:0046483~heterocycle metabolic process	27	3.30073	0.00531295	820146, 825238, 775102, 773666, 816476, 783023, 801398, 810158, 781275, 781316, 820161, 822198, 808179, 814565, 813885, 780741, 793478, 821839, 786659, 797269, 819408, 799291, 797459, 788188, 801793, 792407, 796555	643	334	14116	1.77467	0.999999	0.125482	9.03277
GOTERM_BP_ALL	GO:0006519~cellular amino acid and derivative metabolic process	28	3.42298	0.00551664	818141, 812540, 804880, 815717, 783023, 795667, 801573, 783693, 822198, 800451, 785609, 825959, 824784, 791236, 803224, 772524, 779473, 806903, 810262, 796397, 811301, 794458, 814244, 819979, 773518, 773179, 796555, 809229	643	352	14116	1.74629	1	0.128846	9.36326
GOTERM_BP_ALL	GO:0007017~microtubule-based process	22	2.68949	0.00571834	776797, 814026, 803059, 800760, 814898, 823458, 803247, 779995, 808768, 818039, 801471, 787661, 817048, 776899, 802675, 802581, 789761, 810677, 784547, 802146, 790725, 823829	643	253	14116	1.90899	1	0.132092	9.68939
GOTERM_BP_ALL	GO:0043933~macromolecular complex subunit organization	48	5.86797	0.00613733	817413, 794356, 786961, 814026, 796205, 772514, 784442, 812936, 786438, 784134, 788222, 803831, 775965, 788941, 801471, 824766, 782788, 815229, 805412, 809572, 776899, 818719, 789761, 792699, 776448, 784692, 782640, 787888, 784832, 814981, 785761, 803650, 806903, 784300, 798572, 800760, 820197, 776262, 808768, 793890, 782699, 803592, 802675, 799685, 785016, 809748, 790725, 817032	643	710	14116	1.48417	1	0.139883	10.3633
GOTERM_BP_ALL	GO:0006297~nucleotide-excision repair, DNA gap filling	5	0.611247	0.00628031	804362, 778428, 801541, 778911, 784487	643	17	14116	6.45687	1	0.141704	10.5922
GOTERM_BP_ALL	GO:0034220~ion transmembrane transport	8	0.977995	0.00634396	825238, 773666, 816476, 793478, 821839, 786659, 797269, 820161	643	49	14116	3.58422	1	0.141844	10.6939
GOTERM_BP_ALL	GO:0016043~cellular component organization	139	16.9927	0.00660737	809559, 784442, 824736, 803831, 783144, 813754, 785049, 778146, 802581, 773539, 789361, 821578, 806903, 798572, 779995, 808768, 789815, 782699, 781373, 804084, 802675, 809748, 801432, 817413, 797968, 814026, 819273, 772514, 803680, 788222, 789047, 803247, 794115, 788941, 824766, 815229, 812772, 809572, 820969, 776899, 789761, 810677, 821438, 787888, 784832, 785761, 820197, 790665, 823458, 797269,…	643	2498	14116	1.22158	1	0.146081	11.1137
GOTERM_BP_ALL	GO:0043549~regulation of kinase activity	28	3.42298	0.00665736	791692, 819273, 791180, 783400, 789047, 817543, 798138, 817048, 824284, 784308, 812850, 786994, 792306, 784300, 809544, 781267, 791497, 792171, 814403, 794735, 800610, 772612, 819622, 781823, 787661, 796628, 795814, 824835	643	357	14116	1.72183	1	0.145903	11.1932
GOTERM_BP_ALL	GO:0022602~ovulation cycle process	9	1.10024	0.00677705	796699, 781709, 819273, 811957, 794994, 811301, 780083, 792093, 776262	643	62	14116	3.18678	1	0.147129	11.3832
GOTERM_BP_ALL	GO:0009152~purine ribonucleotide biosynthetic process	13	1.58924	0.00693071	825238, 773666, 816476, 793478, 783023, 821839, 786659, 797269, 799291, 819408, 820161, 788188, 792407	643	117	14116	2.43926	1	0.149008	11.6265
GOTERM_BP_ALL	GO:0006754~ATP biosynthetic process	11	1.34474	0.00705875	825238, 788188, 773666, 816476, 793478, 821839, 786659, 797269, 799291, 792407, 820161	643	89	14116	2.71333	1	0.150347	11.8288
GOTERM_BP_ALL	GO:0006399~tRNA metabolic process	13	1.58924	0.00740673	818141, 822094, 776153, 774909, 795667, 806726, 800653, 785244, 800451, 819006, 785609, 823728, 814244	643	118	14116	2.41859	1	0.155936	12.3763
GOTERM_BP_ALL	GO:0043067~regulation of programmed cell death	53	6.47922	0.00768727	791692, 797598, 792065, 803398, 801357, 800532, 798648, 785344, 793972, 825253, 791118, 821973, 784308, 802385, 792306, 816782, 796016, 781709, 823360, 803343, 784300, 806903, 796059, 781267, 804777, 792171, 801203, 817055, 775531, 802140, 800483, 785016, 793567, 808209, 819273, 791180, 783427, 811209, 784131, 788941, 786096, 794115, 798138, 811957, 802255, 776899, 824242, 780741, 782430, 776262,…	643	812	14116	1.43292	1	0.160108	12.8154
GOTERM_BP_ALL	GO:0045859~regulation of protein kinase activity	27	3.30073	0.00799837	791692, 819273, 783400, 789047, 817543, 798138, 817048, 824284, 784308, 812850, 786994, 792306, 784300, 809544, 781267, 791497, 792171, 814403, 794735, 800610, 772612, 819622, 781823, 787661, 796628, 795814, 824835	643	345	14116	1.71809	1	0.164768	13.2999
GOTERM_BP_ALL	GO:0010033~response to organic substance	48	5.86797	0.00811857	791692, 803398, 819273, 794994, 783427, 791180, 811209, 786438, 793972, 797357, 785049, 785415, 796738, 788941, 794115, 785609, 776586, 821973, 826086, 783826, 811818, 803224, 784309, 784308, 802385, 810810, 780741, 782430, 785761, 780083, 807045, 796198, 781267, 792171, 784854, 814403, 817055, 794596, 796397, 819622, 775531, 811301, 802140, 813285, 807326, 809229, 802224, 802091	643	721	14116	1.46153	1	0.165765	13.4864
GOTERM_BP_ALL	GO:0046034~ATP metabolic process	12	1.46699	0.00815724	825238, 813885, 788188, 773666, 816476, 793478, 821839, 786659, 797269, 799291, 792407, 820161	643	105	14116	2.50895	1	0.165232	13.5463
GOTERM_BP_ALL	GO:0051641~cellular localization	59	7.21271	0.00820596	793494, 791692, 817438, 800125, 781813, 809515, 824736, 813754, 783144, 778146, 815440, 802581, 823829, 773539, 816782, 783412, 789361, 803343, 787777, 784300, 789199, 793215, 779995, 808768, 787492, 802140, 801671, 820824, 810158, 789936, 781458, 822152, 810677, 826086, 794468, 810493, 778428, 784832, 785761, 821839, 803059, 798109, 777282, 811598, 780744, 784280, 776262, 807973, 822406, 797071,…	643	928	14116	1.39574	1	0.164893	13.6217
GOTERM_BP_ALL	GO:0051649~establishment of localization in cell	55	6.72372	0.00822312	793494, 791692, 817438, 800125, 781813, 809515, 824736, 813754, 783144, 802581, 815440, 773539, 816782, 783412, 789361, 787777, 803343, 784300, 789199, 793215, 779995, 808768, 787492, 802140, 801671, 820824, 810158, 789936, 781458, 822152, 810677, 794468, 810493, 778428, 784832, 785761, 821839, 803059, 798109, 777282, 811598, 780744, 784280, 776262, 807973, 822406, 797071, 793890, 781939, 803592,…	643	852	14116	1.41718	1	0.163982	13.6483
GOTERM_BP_ALL	GO:0010941~regulation of cell death	53	6.47922	0.00853783	791692, 797598, 792065, 803398, 801357, 800532, 798648, 785344, 793972, 825253, 791118, 821973, 784308, 802385, 792306, 816782, 796016, 781709, 823360, 803343, 784300, 806903, 796059, 781267, 804777, 792171, 801203, 817055, 775531, 802140, 800483, 785016, 793567, 808209, 819273, 791180, 783427, 811209, 784131, 788941, 786096, 794115, 798138, 811957, 802255, 776899, 824242, 780741, 782430, 776262,…	643	815	14116	1.42764	1	0.168472	14.1339
GOTERM_BP_ALL	GO:0048519~negative regulation of biological process	104	12.7139	0.0087625	789974, 803398, 776019, 793345, 793972, 774657, 810552, 802581, 821971, 791118, 821973, 776776, 785147, 809619, 792306, 781709, 823360, 821578, 806903, 796059, 789815, 792375, 809229, 797968, 819273, 794115, 788941, 798138, 826086, 803949, 777606, 824665, 813556, 779349, 814403, 810219, 793890, 799685, 774243, 782479, 817032, 822323, 817339, 809718, 791692, 785627, 792065, 794994, 800532, 786438,…	643	1812	14116	1.26002	1	0.171262	14.4791
GOTERM_BP_ALL	GO:0006733~oxidoreduction coenzyme metabolic process	8	0.977995	0.0087908	803283, 802255, 813329, 779012, 783776, 809354, 781275, 784311	643	52	14116	3.37744	1	0.170527	14.5224
GOTERM_BP_ALL	GO:0065009~regulation of molecular function	61	7.45721	0.00881087	825352, 791692, 803398, 785627, 783400, 776019, 779962, 817048, 818719, 776448, 823033, 785147, 809619, 784308, 802385, 812850, 792306, 792731, 823360, 784300, 806903, 809544, 781267, 792171, 791497, 794735, 772612, 802140, 796628, 793113, 792375, 824835, 808209, 819273, 791180, 789047, 817543, 786096, 798138, 824766, 784081, 806167, 826086, 803949, 824284, 810493, 786994, 780741, 800860, 782430,…	643	969	14116	1.382	1	0.169658	14.5532
GOTERM_BP_ALL	GO:0006769~nicotinamide metabolic process	7	0.855746	0.00886904	803283, 802255, 813329, 779012, 783776, 809354, 784311	643	40	14116	3.84184	1	0.169468	14.6423
GOTERM_BP_ALL	GO:0046496~nicotinamide nucleotide metabolic process	7	0.855746	0.00886904	803283, 802255, 813329, 779012, 783776, 809354, 784311	643	40	14116	3.84184	1	0.169468	14.6423
GOTERM_BP_ALL	GO:0010604~positive regulation of macromolecule metabolic process	55	6.72372	0.00930694	809718, 791692, 821624, 803398, 785627, 821001, 794994, 779962, 793972, 820539, 797357, 785049, 824220, 823033, 806344, 785147, 809619, 803206, 802385, 812850, 781709, 823360, 809463, 780083, 784300, 783225, 817321, 772612, 789815, 802140, 793113, 785016, 785640, 792375, 801485, 809229, 794356, 808209, 797559, 788941, 811957, 784081, 824242, 803949, 802460, 780741, 800860, 772524, 813556, 779349,…	643	857	14116	1.40891	1	0.175839	15.31
GOTERM_BP_ALL	GO:0042254~ribosome biogenesis	13	1.58924	0.00957286	825605, 773042, 787928, 784832, 780778, 774249, 772321, 785872, 811598, 803831, 774657, 785244, 817032	643	122	14116	2.33929	1	0.179147	15.7131
GOTERM_BP_ALL	GO:0042981~regulation of apoptosis	52	6.35697	0.0097836	791692, 797598, 803398, 792065, 801357, 800532, 798648, 785344, 793972, 825253, 791118, 821973, 784308, 802385, 792306, 816782, 796016, 781709, 823360, 803343, 784300, 806903, 796059, 781267, 804777, 792171, 801203, 817055, 775531, 802140, 800483, 785016, 793567, 819273, 791180, 783427, 811209, 784131, 788941, 786096, 794115, 798138, 811957, 802255, 824242, 776899, 780741, 782430, 776262, 819622,…	643	804	14116	1.41987	1	0.181464	16.0313
GOTERM_BP_ALL	GO:0044419~interspecies interaction between organisms	23	2.81174	0.00996673	820824, 817339, 792731, 803343, 816476, 814359, 815000, 784784, 797269, 825702, 823529, 801176, 772612, 808767, 808768, 824220, 789815, 803615, 822152, 782699, 802140, 816672, 792375	643	283	14116	1.78419	1	0.18328	16.3068
GOTERM_BP_ALL	GO:0055114~oxidation reduction	43	5.25672	0.00999568	817339, 793494, 775102, 801430, 790861, 791180, 788222, 808109, 809515, 809354, 784311, 810724, 803283, 822198, 815229, 799131, 802255, 814565, 776347, 776392, 808240, 796139, 803224, 784309, 772547, 780741, 822094, 796016, 816440, 798802, 795841, 806903, 788981, 796059, 801768, 792171, 801203, 806053, 776552, 820079, 811301, 794458, 784924	643	639	14116	1.4773	1	0.182516	16.3503
GOTERM_BP_ALL	GO:0051098~regulation of binding	15	1.83374	0.00999589	802385, 780741, 792306, 792731, 791180, 776019, 784300, 796198, 792171, 776262, 824766, 818719, 802140, 806167, 826086	643	153	14116	2.15229	1	0.181289	16.3506
GOTERM_BP_ALL	GO:0009820~alkaloid metabolic process	7	0.855746	0.0100002	803283, 802255, 813329, 779012, 783776, 809354, 784311	643	41	14116	3.74813	1	0.180146	16.3571
GOTERM_BP_ALL	GO:0001541~ovarian follicle development	7	0.855746	0.0100002	796699, 781709, 811957, 794994, 780083, 792093, 776262	643	41	14116	3.74813	1	0.180146	16.3571
GOTERM_BP_ALL	GO:0009150~purine ribonucleotide metabolic process	14	1.71149	0.0101637	825238, 813885, 773666, 816476, 793478, 783023, 821839, 786659, 797269, 799291, 819408, 820161, 788188, 792407	643	138	14116	2.22715	1	0.181603	16.6022
GOTERM_BP_ALL	GO:0034614~cellular response to reactive oxygen species	6	0.733496	0.0106146	803224, 801203, 796016, 791180, 806903, 792171	643	30	14116	4.39067	1	0.187645	17.2747
GOTERM_BP_ALL	GO:0042698~ovulation cycle	9	1.10024	0.0107337	796699, 781709, 819273, 811957, 794994, 811301, 780083, 792093, 776262	643	67	14116	2.94896	1	0.188312	17.4516
GOTERM_BP_ALL	GO:0009260~ribonucleotide biosynthetic process	13	1.58924	0.0108258	825238, 773666, 816476, 793478, 783023, 821839, 786659, 797269, 799291, 819408, 820161, 788188, 792407	643	124	14116	2.30156	1	0.188544	17.588
GOTERM_BP_ALL	GO:0051338~regulation of transferase activity	28	3.42298	0.0109535	791692, 819273, 791180, 783400, 789047, 817543, 798138, 817048, 824284, 784308, 812850, 786994, 792306, 784300, 809544, 781267, 791497, 792171, 814403, 794735, 800610, 772612, 819622, 781823, 787661, 796628, 795814, 824835	643	372	14116	1.6524	1	0.18933	17.7769
GOTERM_BP_ALL	GO:0006950~response to stress	97	11.8582	0.0110551	797598, 821624, 776298, 789252, 806459, 809553, 785049, 776586, 789788, 821973, 776776, 802385, 781709, 806903, 801541, 781267, 804084, 819273, 824758, 819174, 803680, 778911, 785213, 785415, 798138, 776899, 785609, 775827, 824284, 772524, 824665, 785761, 820197, 792093, 776417, 814403, 776415, 825710, 794458, 802224, 791692, 792065, 794994, 801398, 814527, 797357, 812463, 815440, 775211, 824784,…	643	1685	14116	1.26378	1	0.189699	17.9269
GOTERM_BP_ALL	GO:0046164~alcohol catabolic process	10	1.22249	0.0110874	815605, 796397, 788559, 813329, 786438, 783776, 777438, 801768, 792407, 784311	643	81	14116	2.71029	1	0.188996	17.9746
GOTERM_BP_ALL	GO:0019362~pyridine nucleotide metabolic process	7	0.855746	0.0112303	803283, 802255, 813329, 779012, 783776, 809354, 784311	643	42	14116	3.65889	1	0.189993	18.1848
GOTERM_BP_ALL	GO:0032434~regulation of proteasomal ubiquitin-dependent protein catabolic process	4	0.488998	0.0117483	791692, 788941, 821001, 807045	643	11	14116	7.98303	1	0.196645	18.9433
GOTERM_BP_ALL	GO:0010035~response to inorganic substance	18	2.20049	0.0124293	803224, 802385, 780741, 796016, 803398, 783427, 791180, 776019, 821839, 806903, 792171, 814403, 801203, 811301, 777044, 776586, 807326, 785640	643	205	14116	1.92761	1	0.205572	19.9302
GOTERM_BP_ALL	GO:0034599~cellular response to oxidative stress	7	0.855746	0.0125634	803224, 801203, 780741, 796016, 791180, 806903, 792171	643	43	14116	3.5738	1	0.206291	20.1233
GOTERM_BP_ALL	GO:0019320~hexose catabolic process	9	1.10024	0.0127192	815605, 788559, 813329, 786438, 783776, 777438, 801768, 792407, 784311	643	69	14116	2.86348	1	0.207316	20.3469
GOTERM_BP_ALL	GO:0006916~anti-apoptosis	18	2.20049	0.0129963	791692, 780741, 781709, 803343, 811209, 806903, 825253, 792171, 776262, 794115, 798138, 775531, 811301, 802140, 824242, 791118, 821973, 800483	643	206	14116	1.91825	1	0.210078	20.7433
GOTERM_BP_ALL	GO:0031323~regulation of cellular metabolic process	183	22.3716	0.0133005	789974, 821624, 803398, 821001, 785565, 793345, 793972, 788591, 774657, 808002, 785049, 812751, 790472, 798361, 810552, 821971, 821973, 809615, 819916, 785147, 809619, 804736, 802385, 792306, 781709, 823360, 806903, 809544, 781267, 772612, 789815, 782699, 780514, 825272, 803913, 825586, 809229, 792375, 793567, 797968, 819273, 784840, 819174, 824758, 803680, 817738, 802491, 797713, 789047, 797620,…	643	3464	14116	1.15978	1	0.213181	21.1763
GOTERM_BP_ALL	GO:0009206~purine ribonucleoside triphosphate biosynthetic process	11	1.34474	0.0135425	825238, 788188, 773666, 816476, 793478, 821839, 786659, 797269, 799291, 792407, 820161	643	98	14116	2.46415	1	0.215353	21.5191
GOTERM_BP_ALL	GO:0045429~positive regulation of nitric oxide biosynthetic process	5	0.611247	0.0136767	791692, 792731, 785761, 806903, 807045	643	21	14116	5.22699	1	0.215978	21.7086
GOTERM_BP_ALL	GO:0007018~microtubule-based movement	12	1.46699	0.0137722	776797, 779995, 801471, 818039, 814026, 776899, 802675, 803059, 800760, 823458, 784547, 802146	643	113	14116	2.33133	1	0.216056	21.8432
GOTERM_BP_ALL	GO:0046165~alcohol biosynthetic process	7	0.855746	0.0140039	815605, 785565, 772524, 796046, 813329, 796901, 784311	643	44	14116	3.49258	1	0.218018	22.1689
GOTERM_BP_ALL	GO:0019318~hexose metabolic process	17	2.07824	0.0143881	791692, 788559, 772524, 785565, 785047, 786438, 783776, 801768, 776167, 784311, 815605, 803283, 796046, 813329, 777438, 792407, 802224	643	192	14116	1.94379	1	0.22204	22.7062
GOTERM_BP_ALL	GO:0009201~ribonucleoside triphosphate biosynthetic process	11	1.34474	0.0144725	825238, 788188, 773666, 816476, 793478, 821839, 786659, 797269, 799291, 792407, 820161	643	99	14116	2.43926	1	0.221927	22.8237
GOTERM_BP_ALL	GO:0009145~purine nucleoside triphosphate biosynthetic process	11	1.34474	0.0144725	825238, 788188, 773666, 816476, 793478, 821839, 786659, 797269, 799291, 792407, 820161	643	99	14116	2.43926	1	0.221927	22.8237
GOTERM_BP_ALL	GO:0046365~monosaccharide catabolic process	9	1.10024	0.0149614	815605, 788559, 813329, 786438, 783776, 777438, 801768, 792407, 784311	643	71	14116	2.78282	1	0.227259	23.5012
GOTERM_BP_ALL	GO:0048522~positive regulation of cellular process	104	12.7139	0.015051	797598, 821624, 803398, 801357, 785565, 821001, 780451, 793972, 785049, 809750, 802581, 791118, 785147, 809619, 802385, 775358, 792306, 781709, 823360, 806903, 796059, 781267, 772612, 789815, 804620, 809229, 793567, 792375, 819273, 789047, 794115, 788941, 776899, 810677, 803949, 821438, 784643, 785761, 772524, 813556, 779349, 814403, 782479, 821940, 791692, 809718, 785627, 792065, 794994, 798648,…	643	1847	14116	1.23614	1	0.227185	23.6248
GOTERM_BP_ALL	GO:0043623~cellular protein complex assembly	15	1.83374	0.0159245	814026, 785761, 796205, 784300, 800760, 784134, 788222, 815229, 776899, 803592, 789761, 802675, 809748, 790725, 782640	643	162	14116	2.03272	1	0.237434	24.8196
GOTERM_BP_ALL	GO:0009141~nucleoside triphosphate metabolic process	13	1.58924	0.0162279	825238, 813885, 773666, 816476, 793478, 821839, 786659, 797269, 799291, 781316, 820161, 788188, 792407	643	131	14116	2.17858	1	0.240076	25.2305
GOTERM_BP_ALL	GO:0044085~cellular component biogenesis	61	7.45721	0.0162951	796205, 784442, 786438, 774657, 803831, 785872, 783144, 805412, 818719, 776448, 824784, 814981, 784300, 806903, 798572, 808768, 782699, 802675, 785016, 809748, 794356, 817413, 814026, 780778, 774249, 772514, 812936, 784134, 788222, 775965, 803247, 788941, 786096, 824766, 782788, 815229, 776899, 809572, 792699, 789761, 786979, 784692, 782640, 787888, 773042, 825605, 784832, 787928, 785761, 803650,…	643	1001	14116	1.33782	1	0.239637	25.3212
GOTERM_BP_ALL	GO:0000226~microtubule cytoskeleton organization	14	1.71149	0.0165957	823458, 814898, 803247, 779995, 808768, 801471, 787661, 817048, 789761, 802675, 802581, 810677, 790725, 823829	643	147	14116	2.09079	1	0.24219	25.7258
GOTERM_BP_ALL	GO:0009259~ribonucleotide metabolic process	14	1.71149	0.0165957	825238, 813885, 773666, 816476, 793478, 783023, 821839, 786659, 797269, 799291, 819408, 820161, 788188, 792407	643	147	14116	2.09079	1	0.24219	25.7258
GOTERM_BP_ALL	GO:0018130~heterocycle biosynthetic process	8	0.977995	0.017088	797459, 822198, 808179, 814565, 801793, 810158, 781275, 796555	643	59	14116	2.97672	1	0.247126	26.3838
GOTERM_BP_ALL	GO:0051100~negative regulation of binding	8	0.977995	0.017088	802385, 780741, 792306, 802140, 784300, 796198, 826086, 792171	643	59	14116	2.97672	1	0.247126	26.3838
GOTERM_BP_ALL	GO:0022613~ribonucleoprotein complex biogenesis	16	1.95599	0.0174415	825605, 773042, 784832, 787928, 780778, 774249, 772321, 784442, 785872, 811598, 803831, 774657, 785244, 824766, 805412, 817032	643	180	14116	1.95141	1	0.250241	26.8528
GOTERM_BP_ALL	GO:0009205~purine ribonucleoside triphosphate metabolic process	12	1.46699	0.0174915	825238, 813885, 788188, 773666, 816476, 793478, 821839, 786659, 797269, 799291, 792407, 820161	643	117	14116	2.25162	1	0.249545	26.919
GOTERM_BP_ALL	GO:0009142~nucleoside triphosphate biosynthetic process	11	1.34474	0.0175493	825238, 788188, 773666, 816476, 793478, 821839, 786659, 797269, 799291, 792407, 820161	643	102	14116	2.36752	1	0.248952	26.9953
GOTERM_BP_ALL	GO:0009199~ribonucleoside triphosphate metabolic process	12	1.46699	0.0185283	825238, 813885, 788188, 773666, 816476, 793478, 821839, 786659, 797269, 799291, 792407, 820161	643	118	14116	2.23254	1	0.259615	28.2774
GOTERM_BP_ALL	GO:0042558~pteridine and derivative metabolic process	5	0.611247	0.0188377	797459, 775102, 814565, 781275, 796555	643	23	14116	4.77247	1	0.262008	28.6781
GOTERM_BP_ALL	GO:0006096~glycolysis	7	0.855746	0.0190076	815605, 788559, 813329, 786438, 777438, 801768, 792407	643	47	14116	3.26965	1	0.262703	28.8974
GOTERM_BP_ALL	GO:0010467~gene expression	159	19.4377	0.0196983	772535, 789974, 811565, 821624, 821001, 785565, 784442, 793345, 803831, 788591, 774657, 785872, 801257, 808002, 784244, 785049, 812751, 790472, 798361, 819006, 810552, 809615, 819916, 804736, 802385, 816416, 811900, 781267, 789815, 782699, 794393, 780514, 825272, 803913, 778568, 797968, 818141, 780778, 774909, 774249, 819174, 824758, 803680, 802491, 797713, 797620, 788941, 824766, 818602, 785609,…	643	2999	14116	1.16392	1	0.26954	29.7818
GOTERM_BP_ALL	GO:0015992~proton transport	8	0.977995	0.0202285	825238, 773666, 816476, 793478, 821839, 786659, 797269, 820161	643	61	14116	2.87913	1	0.274376	30.4536
GOTERM_BP_ALL	GO:0042325~regulation of phosphorylation	32	3.91198	0.021178	791692, 819273, 791180, 783400, 819174, 820539, 789047, 817543, 798138, 817048, 824284, 802460, 784308, 812850, 786994, 792306, 784300, 809544, 781267, 792171, 791497, 776262, 800610, 814403, 794735, 772612, 819622, 781823, 787661, 796628, 795814, 824835	643	466	14116	1.50753	1	0.283929	31.6418
GOTERM_BP_ALL	GO:0019220~regulation of phosphate metabolic process	33	4.03423	0.0215092	791692, 819273, 791180, 783400, 819174, 820539, 789047, 817543, 798138, 817048, 803949, 824284, 802460, 784308, 812850, 786994, 792306, 784300, 809544, 781267, 792171, 791497, 776262, 800610, 814403, 794735, 772612, 819622, 781823, 787661, 796628, 795814, 824835	643	485	14116	1.49373	1	0.286293	32.0516
GOTERM_BP_ALL	GO:0051174~regulation of phosphorus metabolic process	33	4.03423	0.0215092	791692, 819273, 791180, 783400, 819174, 820539, 789047, 817543, 798138, 817048, 803949, 824284, 802460, 784308, 812850, 786994, 792306, 784300, 809544, 781267, 792171, 791497, 776262, 800610, 814403, 794735, 772612, 819622, 781823, 787661, 796628, 795814, 824835	643	485	14116	1.49373	1	0.286293	32.0516
GOTERM_BP_ALL	GO:0019222~regulation of metabolic process	188	22.9829	0.0226509	789974, 821624, 803398, 821001, 785565, 793345, 793972, 788591, 774657, 808002, 819867, 785049, 812751, 790472, 798361, 810552, 815101, 821971, 821973, 809615, 819916, 785147, 809619, 804736, 802385, 792306, 781709, 823360, 806903, 809544, 781267, 772612, 789815, 782699, 780514, 825272, 803913, 825586, 809229, 792375, 793567, 797968, 819273, 784840, 819174, 824758, 803680, 817738, 802491, 797713,…	643	3621	14116	1.1398	1	0.297661	33.4469
GOTERM_BP_ALL	GO:0009144~purine nucleoside triphosphate metabolic process	12	1.46699	0.0231352	825238, 813885, 788188, 773666, 816476, 793478, 821839, 786659, 797269, 799291, 792407, 820161	643	122	14116	2.15935	1	0.301561	34.0305
GOTERM_BP_ALL	GO:0042559~pteridine and derivative biosynthetic process	4	0.488998	0.0234183	797459, 814565, 781275, 796555	643	14	14116	6.27238	1	0.303213	34.3694
GOTERM_BP_ALL	GO:0009416~response to light stimulus	13	1.58924	0.0234531	798249, 784308, 791692, 783427, 800760, 793972, 776262, 814403, 815263, 798138, 787492, 785016, 819916	643	138	14116	2.06807	1	0.302159	34.4111
GOTERM_BP_ALL	GO:0006818~hydrogen transport	8	0.977995	0.0237503	825238, 773666, 816476, 793478, 821839, 786659, 797269, 820161	643	63	14116	2.78773	1	0.303939	34.7648
GOTERM_BP_ALL	GO:0046364~monosaccharide biosynthetic process	6	0.733496	0.025051	815605, 785565, 772524, 796046, 813329, 784311	643	37	14116	3.56	1	0.316321	36.2924
GOTERM_BP_ALL	GO:0042743~hydrogen peroxide metabolic process	5	0.611247	0.0250591	803224, 801203, 791180, 806903, 792171	643	25	14116	4.39067	1	0.314952	36.3017
GOTERM_BP_ALL	GO:0006094~gluconeogenesis	5	0.611247	0.0250591	815605, 785565, 772524, 796046, 813329	643	25	14116	4.39067	1	0.314952	36.3017
GOTERM_BP_ALL	GO:0008283~cell proliferation	30	3.66748	0.0251576	819273, 785627, 819174, 810158, 809515, 774657, 796738, 801471, 817048, 824784, 821438, 778428, 780741, 792306, 781709, 792171, 825042, 776262, 800610, 801203, 823347, 817055, 794735, 772612, 801695, 796628, 803883, 799684, 801671, 809229	643	436	14116	1.51055	1	0.314538	36.416
GOTERM_BP_ALL	GO:0008585~female gonad development	8	0.977995	0.0256602	796699, 781709, 811957, 794994, 811301, 780083, 792093, 776262	643	64	14116	2.74417	1	0.318308	36.9961
GOTERM_BP_ALL	GO:0034654~nucleobase, nucleoside, nucleotide and nucleic acid biosynthetic process	16	1.95599	0.0303493	825238, 773666, 816476, 793478, 821839, 783023, 779012, 786659, 781275, 797269, 799291, 819408, 820161, 788188, 808179, 792407	643	193	14116	1.81997	1	0.363513	42.1725
GOTERM_BP_ALL	GO:0034404~nucleobase, nucleoside and nucleotide biosynthetic process	16	1.95599	0.0303493	825238, 773666, 816476, 793478, 821839, 783023, 779012, 786659, 781275, 797269, 799291, 819408, 820161, 788188, 808179, 792407	643	193	14116	1.81997	1	0.363513	42.1725
GOTERM_BP_ALL	GO:0007059~chromosome segregation	9	1.10024	0.0305974	786961, 809559, 789361, 802581, 784784, 784134, 811598, 802146, 790226	643	81	14116	2.43926	1	0.364316	42.4349
GOTERM_BP_ALL	GO:0045428~regulation of nitric oxide biosynthetic process	5	0.611247	0.032382	791692, 792731, 785761, 806903, 807045	643	27	14116	4.06543	1	0.37955	44.2895
GOTERM_BP_ALL	GO:0045444~fat cell differentiation	7	0.855746	0.0323962	817339, 814403, 789815, 803343, 824242, 784300, 807326	643	53	14116	2.8995	1	0.378079	44.304
GOTERM_BP_ALL	GO:0046474~glycerophospholipid biosynthetic process	8	0.977995	0.0343437	772612, 809750, 810351, 787406, 804151, 790608, 773518, 809229	643	68	14116	2.58275	1	0.39425	46.2629
GOTERM_BP_ALL	GO:0006979~response to oxidative stress	14	1.71149	0.0365679	803224, 802385, 780741, 796016, 791180, 783427, 806903, 792171, 801203, 784081, 818469, 776586, 807326, 785640	643	164	14116	1.87407	1	0.412282	48.4206
GOTERM_BP_ALL	GO:0046660~female sex differentiation	8	0.977995	0.0367852	796699, 781709, 811957, 794994, 811301, 780083, 792093, 776262	643	69	14116	2.54532	1	0.412501	48.6269
GOTERM_BP_ALL	GO:0051656~establishment of organelle localization	8	0.977995	0.0367852	779995, 784832, 808768, 789361, 815440, 802581, 781813, 811598	643	69	14116	2.54532	1	0.412501	48.6269
GOTERM_BP_ALL	GO:0046545~development of primary female sexual characteristics	8	0.977995	0.0367852	796699, 781709, 811957, 794994, 811301, 780083, 792093, 776262	643	69	14116	2.54532	1	0.412501	48.6269
GOTERM_BP_ALL	GO:0006446~regulation of translational initiation	6	0.733496	0.0371792	803615, 794994, 821973, 816672, 818706, 782002	643	41	14116	3.21268	1	0.414238	48.9991
GOTERM_BP_ALL	GO:0006164~purine nucleotide biosynthetic process	13	1.58924	0.0375384	825238, 773666, 816476, 793478, 783023, 821839, 786659, 797269, 799291, 819408, 820161, 788188, 792407	643	148	14116	1.92833	1	0.415656	49.3361
GOTERM_BP_ALL	GO:0044106~cellular amine metabolic process	22	2.68949	0.0379678	818141, 812540, 804880, 815717, 772524, 783023, 795667, 783693, 822198, 796397, 800451, 811301, 785609, 794458, 814244, 825959, 819979, 824784, 773518, 791236, 796555, 809229	643	305	14116	1.58352	1	0.417652	49.7363
GOTERM_BP_ALL	GO:0044275~cellular carbohydrate catabolic process	9	1.10024	0.0391896	815605, 788559, 813329, 786438, 783776, 777438, 801768, 792407, 784311	643	85	14116	2.32447	1	0.426232	50.8588
GOTERM_BP_ALL	GO:0042744~hydrogen peroxide catabolic process	4	0.488998	0.0395606	803224, 801203, 791180, 792171	643	17	14116	5.16549	1	0.427642	51.1949
GOTERM_BP_ALL	GO:0009314~response to radiation	16	1.95599	0.0396873	798249, 784308, 791692, 794356, 783427, 806903, 800760, 793972, 792093, 776262, 814403, 815263, 798138, 787492, 785016, 819916	643	200	14116	1.75627	1	0.427034	51.3092
GOTERM_BP_ALL	GO:0009165~nucleotide biosynthetic process	15	1.83374	0.0446719	825238, 773666, 816476, 793478, 821839, 783023, 779012, 786659, 781275, 797269, 799291, 819408, 820161, 788188, 792407	643	186	14116	1.77043	1	0.464886	55.6104
GOTERM_BP_ALL	GO:0051090~regulation of transcription factor activity	10	1.22249	0.0447451	802385, 780741, 792306, 792731, 791180, 802140, 818719, 826086, 806167, 792171	643	103	14116	2.13139	1	0.463736	55.6709
GOTERM_BP_ALL	GO:0032392~DNA geometric change	4	0.488998	0.045915	801381, 803650, 819174, 800483	643	18	14116	4.87852	1	0.470892	56.6258
GOTERM_BP_ALL	GO:0032508~DNA duplex unwinding	4	0.488998	0.045915	801381, 803650, 819174, 800483	643	18	14116	4.87852	1	0.470892	56.6258
GOTERM_BP_ALL	GO:0019438~aromatic compound biosynthetic process	4	0.488998	0.045915	797459, 814565, 781275, 796555	643	18	14116	4.87852	1	0.470892	56.6258
GOTERM_BP_ALL	GO:0070301~cellular response to hydrogen peroxide	4	0.488998	0.045915	803224, 801203, 791180, 792171	643	18	14116	4.87852	1	0.470892	56.6258
GOTERM_BP_ALL	GO:0043436~oxoacid metabolic process	35	4.27873	0.0460548	775102, 818141, 812540, 810062, 804880, 785565, 815717, 795667, 783023, 826497, 809354, 783693, 815605, 822198, 800451, 819536, 809750, 776347, 785609, 776392, 791236, 772200, 772524, 779473, 810262, 776552, 811301, 796046, 813329, 794458, 814244, 819979, 818641, 773518, 796555	643	556	14116	1.38196	1	0.470235	56.7386
GOTERM_BP_ALL	GO:0019752~carboxylic acid metabolic process	35	4.27873	0.0460548	775102, 818141, 812540, 810062, 804880, 785565, 815717, 795667, 783023, 826497, 809354, 783693, 815605, 822198, 800451, 819536, 809750, 776347, 785609, 776392, 791236, 772200, 772524, 779473, 810262, 776552, 811301, 796046, 813329, 794458, 814244, 819979, 818641, 773518, 796555	643	556	14116	1.38196	1	0.470235	56.7386
GOTERM_BP_ALL	GO:0005996~monosaccharide metabolic process	17	2.07824	0.0467147	791692, 788559, 772524, 785565, 785047, 786438, 783776, 801768, 776167, 784311, 815605, 803283, 796046, 813329, 777438, 792407, 802224	643	222	14116	1.68111	1	0.473449	57.2674
GOTERM_BP_ALL	GO:0034984~cellular response to DNA damage stimulus	3	0.366748	0.0481901	814403, 788941, 776415	643	8	14116	8.2325	1	0.48256	58.4276
GOTERM_BP_ALL	GO:0045737~positive regulation of cyclin-dependent protein kinase activity	3	0.366748	0.0481901	814403, 791692, 792306	643	8	14116	8.2325	1	0.48256	58.4276
GOTERM_BP_ALL	GO:0051101~regulation of DNA binding	11	1.34474	0.0489908	802385, 780741, 792306, 792731, 791180, 776019, 802140, 818719, 826086, 806167, 792171	643	121	14116	1.99576	1	0.486628	59.0448
GOTERM_BP_ALL	GO:0006511~ubiquitin-dependent protein catabolic process	18	2.20049	0.0493272	808209, 776298, 785627, 800860, 823360, 821001, 784784, 813556, 779962, 815263, 815101, 776415, 784081, 793113, 823033, 785147, 809619, 792375	643	242	14116	1.63289	1	0.487332	59.3015
GOTERM_BP_ALL	GO:0006082~organic acid metabolic process	35	4.27873	0.0498769	775102, 818141, 812540, 810062, 804880, 785565, 815717, 795667, 783023, 826497, 809354, 783693, 815605, 822198, 800451, 819536, 809750, 776347, 785609, 776392, 791236, 772200, 772524, 779473, 810262, 776552, 811301, 796046, 813329, 794458, 814244, 819979, 818641, 773518, 796555	643	560	14116	1.37208	1	0.489537	59.7176
GOTERM_BP_ALL	GO:0019319~hexose biosynthetic process	5	0.611247	0.0504094	815605, 785565, 772524, 796046, 813329	643	31	14116	3.54086	1	0.491593	60.117
GOTERM_BP_ALL	GO:0043433~negative regulation of transcription factor activity	6	0.733496	0.052372	802385, 780741, 792306, 802140, 826086, 792171	643	45	14116	2.92711	1	0.503464	61.5568
GOTERM_BP_ALL	GO:0042440~pigment metabolic process	6	0.733496	0.052372	780741, 808179, 783023, 801793, 810158, 819408	643	45	14116	2.92711	1	0.503464	61.5568
GOTERM_BP_ALL	GO:0007051~spindle organization	6	0.733496	0.052372	803247, 817048, 802581, 810677, 823458, 790725	643	45	14116	2.92711	1	0.503464	61.5568
GOTERM_BP_ALL	GO:0006066~alcohol metabolic process	28	3.42298	0.0534495	791692, 821624, 804880, 785565, 786438, 783776, 784311, 803283, 815605, 796901, 776392, 811818, 777438, 824784, 788559, 772524, 809463, 785047, 801768, 776167, 796397, 808767, 796046, 813329, 792407, 773518, 802224, 809229	643	429	14116	1.43285	1	0.509061	62.3262
GOTERM_BP_ALL	GO:0000075~cell cycle checkpoint	9	1.10024	0.0548706	814403, 794356, 786994, 776298, 792065, 776415, 821578, 775827, 792093	643	91	14116	2.17121	1	0.516819	63.3188
GOTERM_BP_ALL	GO:0009056~catabolic process	70	8.55746	0.0553586	820146, 825352, 791692, 776298, 785627, 795568, 821001, 801398, 786438, 826497, 779962, 825253, 815605, 826490, 810552, 815101, 826268, 819967, 825959, 823033, 777438, 824784, 785147, 809619, 818630, 784308, 803343, 823360, 809463, 794051, 814898, 801768, 792171, 784854, 821114, 801203, 775531, 813329, 793113, 819979, 792407, 792375, 801430, 808209, 780778, 791180, 811209, 784784, 783776, 809354,…	643	1253	14116	1.22644	1	0.518328	63.654
GOTERM_BP_ALL	GO:0008033~tRNA processing	8	0.977995	0.0570739	785244, 776153, 819006, 822094, 774909, 823728, 806726, 800653	643	76	14116	2.31088	1	0.527727	64.8092
GOTERM_BP_ALL	GO:0051640~organelle localization	9	1.10024	0.0578227	779995, 784832, 808768, 789361, 815440, 802581, 781813, 781458, 811598	643	92	14116	2.14761	1	0.530797	65.3025
GOTERM_BP_ALL	GO:0042180~cellular ketone metabolic process	35	4.27873	0.0578831	775102, 818141, 812540, 810062, 804880, 785565, 815717, 795667, 783023, 826497, 809354, 783693, 815605, 822198, 800451, 819536, 809750, 776347, 785609, 776392, 791236, 772200, 772524, 779473, 810262, 776552, 811301, 796046, 813329, 794458, 814244, 819979, 818641, 773518, 796555	643	567	14116	1.35514	1	0.529493	65.3421
GOTERM_BP_ALL	GO:0002685~regulation of leukocyte migration	4	0.488998	0.0600215	780741, 781709, 792731, 821438	643	20	14116	4.39067	1	0.541128	66.7137
GOTERM_BP_ALL	GO:0006098~pentose-phosphate shunt	3	0.366748	0.0601296	813329, 783776, 784311	643	9	14116	7.31778	1	0.54011	66.7817
GOTERM_BP_ALL	GO:0009113~purine base biosynthetic process	3	0.366748	0.0601296	808179, 783023, 819408	643	9	14116	7.31778	1	0.54011	66.7817
GOTERM_BP_ALL	GO:0000731~DNA synthesis during DNA repair	3	0.366748	0.0601296	804362, 798138, 784487	643	9	14116	7.31778	1	0.54011	66.7817
GOTERM_BP_ALL	GO:0060255~regulation of macromolecule metabolic process	166	20.2934	0.0626448	789974, 821624, 803398, 821001, 785565, 793345, 793972, 788591, 774657, 808002, 819867, 785049, 812751, 790472, 798361, 810552, 815101, 821971, 821973, 809615, 819916, 785147, 809619, 804736, 802385, 792306, 781709, 823360, 806903, 781267, 772612, 789815, 782699, 780514, 825272, 803913, 809229, 792375, 793567, 797968, 784840, 819174, 824758, 803680, 817738, 802491, 797713, 797620, 788941, 824766,…	643	3259	14116	1.11821	1	0.553603	68.3265
GOTERM_BP_ALL	GO:0006357~regulation of transcription from RNA polymerase II promoter	43	5.25672	0.0646547	817339, 809718, 821624, 797968, 800532, 789685, 793972, 825253, 797357, 785049, 775333, 790472, 788941, 824220, 811957, 824242, 807474, 792699, 826086, 811687, 805882, 807657, 780741, 781709, 772524, 784300, 806903, 796198, 783225, 817321, 779349, 825042, 807606, 789815, 802140, 825710, 803913, 772395, 800483, 823202, 785640, 817032, 801485	643	727	14116	1.29848	1	0.563703	69.5121
GOTERM_BP_ALL	GO:0044248~cellular catabolic process	58	7.09046	0.0653446	820146, 825352, 776298, 795568, 785627, 821001, 801398, 826497, 779962, 825253, 826490, 810552, 815101, 826268, 825959, 819967, 823033, 785147, 824784, 809619, 818630, 784308, 823360, 803343, 809463, 794051, 814898, 792171, 784854, 801203, 775531, 793113, 819979, 792375, 808209, 780778, 791180, 811209, 784784, 809354, 800653, 820161, 815263, 819536, 802566, 779098, 784081, 803224, 798249, 780741,…	643	1024	14116	1.24345	1	0.565998	69.9092
GOTERM_BP_ALL	GO:0009308~amine metabolic process	26	3.17848	0.0655891	795896, 818141, 812540, 804880, 815717, 795667, 783023, 783693, 822198, 800451, 785609, 825959, 824784, 791236, 772524, 779473, 809463, 810262, 796397, 811301, 794458, 814244, 819979, 796555, 773518, 809229	643	400	14116	1.42697	1	0.565724	70.0488
GOTERM_BP_ALL	GO:0050790~regulation of catalytic activity	49	5.99022	0.0656305	825352, 791692, 803398, 785627, 783400, 779962, 817048, 823033, 785147, 809619, 784308, 812850, 792306, 823360, 784300, 806903, 809544, 781267, 791497, 792171, 794735, 772612, 796628, 793113, 792375, 824835, 808209, 819273, 791180, 789047, 817543, 798138, 784081, 824284, 810493, 803949, 786994, 782430, 800860, 813556, 776262, 800610, 814403, 819622, 781823, 787661, 811301, 825710, 795814	643	846	14116	1.27153	1	0.564296	70.0724
GOTERM_BP_ALL	GO:0000077~DNA damage checkpoint	6	0.733496	0.0658182	814403, 794356, 776298, 792065, 776415, 775827	643	48	14116	2.74417	1	0.563709	70.1791
GOTERM_BP_ALL	GO:0045765~regulation of angiogenesis	7	0.855746	0.0659515	780741, 819273, 811301, 814244, 826086, 817321, 780744	643	63	14116	2.43926	1	0.562818	70.2546
GOTERM_BP_ALL	GO:0010243~response to organic nitrogen	7	0.855746	0.0659515	814403, 802385, 794115, 811301, 780083, 793972, 809229	643	63	14116	2.43926	1	0.562818	70.2546
GOTERM_BP_ALL	GO:0045454~cell redox homeostasis	7	0.855746	0.0659515	801203, 802385, 796016, 791180, 805625, 788222, 792171	643	63	14116	2.43926	1	0.562818	70.2546
GOTERM_BP_ALL	GO:0048511~rhythmic process	11	1.34474	0.0666674	796699, 781709, 819273, 811957, 794994, 804880, 811301, 780083, 797559, 792093, 776262	643	128	14116	1.88662	1	0.565222	70.6572
GOTERM_BP_ALL	GO:0034976~response to endoplasmic reticulum stress	5	0.611247	0.0668785	814403, 802385, 782430, 772524, 781267	643	34	14116	3.22843	1	0.564772	70.7749
GOTERM_BP_ALL	GO:0022607~cellular component assembly	51	6.23472	0.0669055	796205, 784442, 786438, 803831, 783144, 805412, 818719, 776448, 824784, 814981, 784300, 806903, 798572, 808768, 782699, 802675, 785016, 809748, 817413, 794356, 814026, 772514, 812936, 784134, 788222, 775965, 803247, 788941, 786096, 824766, 782788, 815229, 809572, 776899, 792699, 789761, 786979, 784692, 782640, 787888, 784832, 785761, 803650, 800760, 820197, 776262, 793890, 803592, 799685, 790725,…	643	887	14116	1.26226	1	0.563297	70.7899
GOTERM_BP_ALL	GO:0019748~secondary metabolic process	8	0.977995	0.0675359	803283, 820079, 802255, 813329, 779012, 783776, 809354, 784311	643	79	14116	2.22312	1	0.565193	71.1387
GOTERM_BP_ALL	GO:0034620~cellular response to unfolded protein	4	0.488998	0.0677456	814403, 802385, 782430, 781267	643	21	14116	4.18159	1	0.564743	71.2538
GOTERM_BP_ALL	GO:0015804~neutral amino acid transport	4	0.488998	0.0677456	803407, 788781, 791236, 781308	643	21	14116	4.18159	1	0.564743	71.2538
GOTERM_BP_ALL	GO:0030968~endoplasmic reticulum unfolded protein response	4	0.488998	0.0677456	814403, 802385, 782430, 781267	643	21	14116	4.18159	1	0.564743	71.2538
GOTERM_BP_ALL	GO:0008406~gonad development	10	1.22249	0.0689464	814403, 796699, 781709, 811957, 794994, 811301, 780083, 776586, 792093, 776262	643	112	14116	1.96012	1	0.569734	71.9047
GOTERM_BP_ALL	GO:0048518~positive regulation of biological process	107	13.0807	0.069401	797598, 821624, 803398, 801357, 785565, 821001, 776019, 780451, 793972, 785049, 809750, 802581, 791118, 785147, 809619, 802385, 775358, 792306, 781709, 823360, 806903, 796059, 781267, 772612, 789815, 804620, 809229, 793567, 792375, 819273, 789047, 794115, 788941, 776899, 810677, 803949, 821438, 784643, 785761, 772524, 813556, 779349, 814403, 782479, 821940, 791692, 809718, 785627, 792065, 794994,…	643	2033	14116	1.15544	1	0.570605	72.1475
GOTERM_BP_ALL	GO:0051258~protein polymerization	6	0.733496	0.0706898	814026, 776899, 789761, 802675, 800760, 790725	643	49	14116	2.68816	1	0.575943	72.8251
GOTERM_BP_ALL	GO:0045017~glycerolipid biosynthetic process	8	0.977995	0.0712628	772612, 809750, 810351, 787406, 804151, 790608, 773518, 809229	643	80	14116	2.19533	1	0.577399	73.1213
GOTERM_BP_ALL	GO:0042770~DNA damage response, signal transduction	8	0.977995	0.0712628	814403, 797598, 794356, 780741, 776298, 792065, 776415, 775827	643	80	14116	2.19533	1	0.577399	73.1213
GOTERM_BP_ALL	GO:0006796~phosphate metabolic process	55	6.72372	0.071705	817339, 791692, 824374, 801357, 773666, 816476, 783400, 814527, 815440, 776776, 784309, 803206, 812850, 792306, 786659, 809544, 781267, 792171, 791497, 794735, 772612, 787406, 779946, 784924, 824835, 825238, 819273, 783427, 803680, 789936, 797559, 820161, 789047, 800805, 817543, 794115, 815229, 823806, 801477, 806167, 808240, 789465, 802460, 793478, 821839, 795124, 800609, 797269, 779349, 800610,…	643	973	14116	1.24094	1	0.57815	73.3479
GOTERM_BP_ALL	GO:0006793~phosphorus metabolic process	55	6.72372	0.071705	817339, 791692, 824374, 801357, 773666, 816476, 783400, 814527, 815440, 776776, 784309, 803206, 812850, 792306, 786659, 809544, 781267, 792171, 791497, 794735, 772612, 787406, 779946, 784924, 824835, 825238, 819273, 783427, 803680, 789936, 797559, 820161, 789047, 800805, 817543, 794115, 815229, 823806, 801477, 806167, 808240, 789465, 802460, 793478, 821839, 795124, 800609, 797269, 779349, 800610,…	643	973	14116	1.24094	1	0.57815	73.3479
GOTERM_BP_ALL	GO:0010629~negative regulation of gene expression	31	3.78973	0.0764917	817339, 789974, 809718, 797968, 808209, 783424, 800532, 784784, 793345, 825253, 774657, 775333, 824220, 822152, 823150, 807474, 821971, 826086, 805882, 806344, 807657, 803343, 796198, 776262, 779349, 819508, 774579, 789815, 800483, 774243, 817032	643	504	14116	1.3503	1	0.601114	75.6874
GOTERM_BP_ALL	GO:0055072~iron ion homeostasis	5	0.611247	0.0792208	793494, 780741, 806903, 809515, 794043	643	36	14116	3.04908	1	0.612931	76.9331
GOTERM_BP_ALL	GO:0000070~mitotic sister chromatid segregation	5	0.611247	0.0792208	789361, 802581, 811598, 802146, 790226	643	36	14116	3.04908	1	0.612931	76.9331
GOTERM_BP_ALL	GO:0043524~negative regulation of neuron apoptosis	6	0.733496	0.0810096	791180, 800532, 806903, 785016, 793972, 776262	643	51	14116	2.58275	1	0.61991	77.7166
GOTERM_BP_ALL	GO:0043392~negative regulation of DNA binding	6	0.733496	0.0810096	802385, 780741, 792306, 802140, 826086, 792171	643	51	14116	2.58275	1	0.61991	77.7166
GOTERM_BP_ALL	GO:0008219~cell death	42	5.13447	0.0812087	796757, 797598, 791692, 801357, 784131, 812439, 797004, 810158, 785344, 822955, 820539, 798138, 811957, 812463, 799131, 802581, 824590, 821973, 809615, 776776, 784308, 811641, 780741, 823360, 803343, 809463, 806903, 819136, 781267, 780744, 798028, 804777, 776262, 794735, 819622, 787661, 802140, 798476, 825272, 785016, 782002, 806333	643	719	14116	1.28239	1	0.619277	77.8023
GOTERM_BP_ALL	GO:0080090~regulation of primary metabolic process	166	20.2934	0.0812338	789974, 821624, 803398, 821001, 785565, 793345, 793972, 788591, 774657, 808002, 785049, 812751, 790472, 798361, 810552, 815101, 821971, 821973, 809615, 819916, 785147, 809619, 804736, 802385, 792306, 781709, 823360, 806903, 781267, 772612, 789815, 782699, 780514, 825272, 803913, 809229, 792375, 793567, 797968, 784840, 819174, 824758, 803680, 817738, 802491, 797713, 797620, 788941, 824766, 787203,…	643	3291	14116	1.10734	1	0.617827	77.813
GOTERM_BP_ALL	GO:0006163~purine nucleotide metabolic process	14	1.71149	0.0822106	825238, 813885, 773666, 816476, 793478, 783023, 821839, 786659, 797269, 799291, 819408, 820161, 788188, 792407	643	186	14116	1.6524	1	0.620853	78.2285
GOTERM_BP_ALL	GO:0006800~oxygen and reactive oxygen species metabolic process	7	0.855746	0.0835129	803224, 801203, 791180, 803343, 806903, 792171, 825586	643	67	14116	2.29363	1	0.625336	78.7711
GOTERM_BP_ALL	GO:0032583~regulation of gene-specific transcription	11	1.34474	0.0847007	775333, 788941, 824220, 808209, 789815, 800532, 802140, 796198, 806344, 817321, 779349	643	134	14116	1.80214	1	0.629217	79.2547
GOTERM_BP_ALL	GO:0048872~homeostasis of number of cells	9	1.10024	0.0850211	801203, 784308, 791692, 780741, 781709, 807326, 792171, 817032, 776262	643	100	14116	1.9758	1	0.629127	79.3834
GOTERM_BP_ALL	GO:0051321~meiotic cell cycle	9	1.10024	0.0850211	776417, 794356, 796699, 817048, 786979, 802581, 783225, 790725, 789047	643	100	14116	1.9758	1	0.629127	79.3834
GOTERM_BP_ALL	GO:0000819~sister chromatid segregation	5	0.611247	0.0857868	789361, 802581, 811598, 802146, 790226	643	37	14116	2.96667	1	0.631041	79.6879
GOTERM_BP_ALL	GO:0031570~DNA integrity checkpoint	6	0.733496	0.0864541	814403, 794356, 776298, 792065, 776415, 775827	643	52	14116	2.53308	1	0.632494	79.9498
GOTERM_BP_ALL	GO:0042176~regulation of protein catabolic process	6	0.733496	0.0864541	791692, 788941, 824665, 821001, 807045, 793113	643	52	14116	2.53308	1	0.632494	79.9498
GOTERM_BP_ALL	GO:0042274~ribosomal small subunit biogenesis	3	0.366748	0.0865529	773042, 784832, 817032	643	11	14116	5.98728	1	0.631411	79.9883
GOTERM_BP_ALL	GO:0051881~regulation of mitochondrial membrane potential	3	0.366748	0.0865529	791180, 806903, 776262	643	11	14116	5.98728	1	0.631411	79.9883
GOTERM_BP_ALL	GO:0016265~death	42	5.13447	0.0870058	796757, 797598, 791692, 801357, 784131, 812439, 797004, 810158, 785344, 822955, 820539, 798138, 811957, 812463, 799131, 802581, 824590, 821973, 809615, 776776, 784308, 811641, 780741, 823360, 803343, 809463, 806903, 819136, 781267, 780744, 798028, 804777, 776262, 794735, 819622, 787661, 802140, 798476, 825272, 785016, 782002, 806333	643	724	14116	1.27354	1	0.631904	80.1639
GOTERM_BP_ALL	GO:0000028~ribosomal small subunit assembly	2	0.244499	0.0888952	784832, 817032	643	2	14116	21.9533	1	0.638671	80.8809
GOTERM_BP_ALL	GO:0031146~SCF-dependent proteasomal ubiquitin-dependent protein catabolic process	2	0.244499	0.0888952	776298, 776415	643	2	14116	21.9533	1	0.638671	80.8809
GOTERM_BP_ALL	GO:0033197~response to vitamin E	2	0.244499	0.0888952	814403, 780083	643	2	14116	21.9533	1	0.638671	80.8809
GOTERM_BP_ALL	GO:0014806~smooth muscle hyperplasia	2	0.244499	0.0888952	780741, 811301	643	2	14116	21.9533	1	0.638671	80.8809
GOTERM_BP_ALL	GO:0060338~regulation of type I interferon-mediated signaling pathway	2	0.244499	0.0888952	807045, 795814	643	2	14116	21.9533	1	0.638671	80.8809
GOTERM_BP_ALL	GO:0030264~nuclear fragmentation during apoptosis	2	0.244499	0.0888952	784308, 776262	643	2	14116	21.9533	1	0.638671	80.8809
GOTERM_BP_ALL	GO:0012501~programmed cell death	36	4.40098	0.0894905	797598, 791692, 801357, 784131, 812439, 797004, 810158, 785344, 822955, 820539, 798138, 811957, 812463, 799131, 802581, 824590, 809615, 776776, 784308, 811641, 823360, 803343, 806903, 819136, 781267, 780744, 798028, 804777, 776262, 794735, 787661, 802140, 798476, 825272, 785016, 806333	643	611	14116	1.29349	1	0.63974	81.1017
GOTERM_BP_ALL	GO:0006520~cellular amino acid metabolic process	16	1.95599	0.0899937	818141, 812540, 815717, 772524, 795667, 783023, 783693, 822198, 800451, 811301, 785609, 794458, 814244, 819979, 791236, 796555	643	226	14116	1.55422	1	0.640404	81.2864
GOTERM_BP_ALL	GO:0006725~cellular aromatic compound metabolic process	11	1.34474	0.0913122	797459, 775102, 796397, 808179, 804880, 814565, 783023, 781275, 819408, 796555, 809229	643	136	14116	1.77564	1	0.644523	81.7624
GOTERM_BP_ALL	GO:0006518~peptide metabolic process	6	0.733496	0.0920851	803224, 780064, 811565, 824640, 806903, 801573	643	53	14116	2.48528	1	0.64629	82.0362
GOTERM_BP_ALL	GO:0007266~Rho protein signal transduction	5	0.611247	0.0926084	810219, 794115, 804620, 791118, 780744	643	38	14116	2.8886	1	0.646998	82.2193
GOTERM_BP_ALL	GO:0008654~phospholipid biosynthetic process	9	1.10024	0.0928201	772612, 809750, 810351, 780048, 787406, 804151, 790608, 773518, 809229	643	102	14116	1.93706	1	0.646406	82.2929
GOTERM_BP_ALL	GO:0034637~cellular carbohydrate biosynthetic process	7	0.855746	0.0931746	815605, 791692, 785565, 772524, 796046, 813329, 784311	643	69	14116	2.22715	1	0.646411	82.4154
GOTERM_BP_ALL	GO:0032412~regulation of ion transmembrane transporter activity	4	0.488998	0.0934033	786096, 776019, 784300, 776448	643	24	14116	3.65889	1	0.645896	82.4941
GOTERM_BP_ALL	GO:0050873~brown fat cell differentiation	4	0.488998	0.0934033	789815, 803343, 784300, 807326	643	24	14116	3.65889	1	0.645896	82.4941
GOTERM_BP_ALL	GO:0001101~response to acid	4	0.488998	0.0934033	794115, 811301, 809229, 776262	643	24	14116	3.65889	1	0.645896	82.4941
GOTERM_BP_ALL	GO:0007242~intracellular signaling cascade	68	8.31296	0.0937802	824832, 780494, 791692, 797598, 776298, 792065, 783400, 803498, 789252, 785049, 783144, 810552, 817048, 815440, 821971, 791118, 812850, 815759, 780083, 824640, 794051, 784300, 809544, 794683, 792171, 791497, 804777, 794735, 772612, 792972, 792502, 787406, 779946, 802140, 791873, 817804, 804620, 785016, 802091, 794356, 819273, 783427, 811209, 778911, 817543, 794115, 806220, 775827, 823806, 784692,…	643	1256	14116	1.18856	1	0.645996	82.623
GOTERM_BP_ALL	GO:0006417~regulation of translation	11	1.34474	0.0947306	791692, 803615, 794994, 821973, 816672, 817738, 818706, 797559, 774657, 782002, 773179	643	137	14116	1.76268	1	0.648442	82.944
GOTERM_BP_ALL	GO:0008380~RNA splicing	19	2.32274	0.0953834	772535, 816416, 774909, 815000, 784442, 811900, 812576, 803831, 784244, 777114, 785049, 798361, 824766, 822152, 816155, 780031, 809615, 825901, 795511	643	284	14116	1.46871	1	0.649652	83.1613
GOTERM_BP_ALL	GO:0016053~organic acid biosynthetic process	12	1.46699	0.0958992	772200, 783693, 822198, 776552, 809750, 815717, 810062, 776347, 794458, 813329, 776392, 818641	643	155	14116	1.69961	1	0.650298	83.3311
GOTERM_BP_ALL	GO:0046394~carboxylic acid biosynthetic process	12	1.46699	0.0958992	772200, 783693, 822198, 776552, 809750, 815717, 810062, 776347, 794458, 813329, 776392, 818641	643	155	14116	1.69961	1	0.650298	83.3311
GOTERM_BP_ALL	GO:0008285~negative regulation of cell proliferation	23	2.81174	0.0977042	817339, 784308, 780741, 819273, 777606, 806903, 785344, 809515, 820539, 776262, 788697, 796397, 810219, 819622, 798138, 789815, 811301, 818719, 814244, 805882, 776776, 809229, 822323	643	361	14116	1.39869	1	0.656076	83.9127
GOTERM_BP_ALL	GO:0016481~negative regulation of transcription	28	3.42298	0.0989075	817339, 789974, 809718, 797968, 808209, 783424, 800532, 784784, 793345, 774657, 825253, 775333, 824220, 822152, 823150, 807474, 821971, 826086, 805882, 806344, 807657, 796198, 779349, 774579, 789815, 800483, 774243, 817032	643	459	14116	1.3392	1	0.659383	84.2897
GOTERM_BP_ALL	GO:0006913~nucleocytoplasmic transport	12	1.46699	0.0991945	820824, 784832, 791692, 793890, 822152, 781939, 787492, 802140, 803592, 773179, 822323, 784280	643	156	14116	1.68872	1	0.659084	84.3784
GOTERM_BP_ALL	GO:0046148~pigment biosynthetic process	5	0.611247	0.099679	808179, 783023, 801793, 810158, 819408	643	39	14116	2.81453	1	0.659555	84.5271
GOTERM_BP_ALL	GO:0014075~response to amine stimulus	5	0.611247	0.099679	802385, 794115, 811301, 793972, 809229	643	39	14116	2.81453	1	0.659555	84.5271

## Sheet: TableS1F
¬© 2000-2012 Ingenuity Systems, Inc. All rights reserved.
Ingenuity Canonical Pathways	-log(p-value)	Ratio	Molecules
EIF2 Signaling	7.15	0.129	HRAS,RPL26,EIF4A2,EIF4G1,RPL7,RPL10A,RPS7,AKT1,EIF4G2,RPL12,RPL13,RPL29 (includes EG:100039782),RPL17,RPL37,RPL7L1,RPL21,RPL23A,RPL9,RPS12,RPL15,RPL39 (includes EG:100361661),RPL26L1,EIF4A1,RPS15,EIF2B5,RPS14
Estrogen-mediated S-phase Entry	5.37	0.286	CCNE2,CCNE1,TFDP1,CDK4,E2F5,CCND1,CDK2,CDC25A
GADD45 Signaling	5.09	0.318	PCNA,CCNE2,CCNE1,GADD45A,CDK4,CCND1,CDK2
Prostate Cancer Signaling	5.05	0.143	CCNE2,TFDP1,PA2G4,HRAS,CREB3L4,CCND1,MTOR,CCNE1,AKT1,NFKBIA,HSP90AB1,HSP90AA1,ATF4,CDK2
Mismatch Repair in Eukaryotes	4.48	0.25	PCNA,RFC4,SLC19A1,FEN1,RFC5,EXO1 (includes EG:26909)
Hypoxia Signaling in the Cardiovascular System	4.19	0.167	VEGFA,AKT1,NFKBIA,HSP90AB1,UBE2G1,CSNK1D,HSP90AA1,ATF4,CREB3L4,NOS3,UBE2I
Cell Cycle Regulation by BTG Family Proteins	4.04	0.222	CCNE2,PRMT1,CCNE1,PPP2R4,CDK4,E2F5,CCND1,CDK2
Cell Cycle: G1/S Checkpoint Regulation	3.62	0.152	CCNE2,CCNE1,TFDP1,PA2G4,CDK4,E2F5,GNL3,CCND1,CDK2,CDC25A
Mitotic Roles of Polo-Like Kinase	3.5	0.145	CDC25B,KIF23,ESPL1,CDC20 (includes EG:107995),HSP90AB1,PPP2R4,HSP90AA1,PKMYT1,CDC16,CDC25A
Protein Ubiquitination Pathway	3.49	0.0821	PSMB5,CDC20 (includes EG:107995),DNAJC9,HSPA1A/HSPA1B,PSMB10,PSME2,THOP1,USP1,PSMB8,DNAJB2,DNAJB9,PSMB6,PSMD8,PSMC5,HSP90AB1,STUB1,UBE2G1,PSMD2,HSP90AA1,PSMC3,HSPB1,UBE2I
Role of CHK Proteins in Cell Cycle Checkpoint Control	3.37	0.161	PCNA,RFC4,PPP2R4,E2F5,RAD9A,SLC19A1,RFC5,CDK2,CDC25A
Cyclins and Cell Cycle Regulation	3.29	0.124	CCNE2,CCNE1,TFDP1,PA2G4,PPP2R4,CDK4,CDKN2D,E2F5,CCND1,CDK2,CDC25A
Glycolysis I	3.18	0.133	GPI,TPI1,ENO3,GAPDH,ALDOA,PFKL
Cell Cycle Control of Chromosomal Replication	3.09	0.194	MCM5,MCM2,CDK4,CDK2,MCM7,ORC1 (includes EG:18392)
Small Cell Lung Cancer Signaling	3.08	0.112	CCNE2,CCNE1,AKT1,NFKBIA,TFDP1,PA2G4,CDK4,CKS1B,CCND1,CDK2
ATM Signaling	3.08	0.148	NFKBIA,GADD45A,TRIM28,H2AFX,RAD9A,ATF4,CREB3L4,CDK2,CDC25A
Mitochondrial Dysfunction	3.05	0.0847	ATP5J,CASP3,NDUFS7,PRDX5,COX8A,UQCRB,NDUFB1,NDUFA4L2,NDUFB10,PRDX3,SOD2,ATP5B,NDUFA11,GPX4,UQCRC1
Role of BRCA1 in DNA Damage Response	3.02	0.138	FANCE,RFC4,GADD45A,FANCG,ATRIP,E2F5,SMARCD2,SLC19A1,RFC5
Hereditary Breast Cancer Signaling	2.93	0.102	FANCG,TUBG1,SMARCD2,HRAS,RFC5,CCND1,FANCE,AKT1,RFC4,GADD45A,H2AFX,CDK4,SLC19A1
Hypusine Biosynthesis	2.74	0.4	DHPS,EIF5A
Adenine and Adenosine Salvage I	2.74	0.222	PNP,APRT
Pancreatic Adenocarcinoma Signaling	2.72	0.1	VEGFA,HMOX1,CCNE1,AKT1,TFDP1,PA2G4,CYP2E1,CDK4,E2F5,ERBB2,CCND1,CDK2
PI3K/AKT Signaling	2.7	0.0903	CDC37,GDF15,HRAS,NOS3,CCND1,MTOR,AKT1,NFKBIA,HSP90AB1,PPP2R4,FOXO3,RPS6KB2,HSP90AA1
p53 Signaling	2.69	0.115	SCO2,PCNA,AKT1,GADD45A,CDK4,CSNK1D,GNL3,BAX,CCND1,CDK2,TP53I3
mTOR Signaling	2.41	0.0806	DDIT4,HRAS,EIF4A2,EIF4G1,RPS12,VEGFA,RPS7,HMOX1,MTOR,AKT1,RHOB,EIF4G2,PPP2R4,EIF4A1,RPS6KB2,RPS15,RPS14
Sertoli Cell-Sertoli Cell Junction Signaling	2.34	0.0769	EPN3,CLDN15,MAP3K6,TUBB4B,ACTB,TUBG1,HRAS,CLDN7,NOS3,BCAR1,TUBA1B,AKT1,MAP2K3,TUBA3C/TUBA3D,ACTN4
Tetrahydrobiopterin Biosynthesis I	2.27	0.182	PTS,SPR (includes EG:20751)
Tetrahydrobiopterin Biosynthesis II	2.27	0.154	PTS,SPR (includes EG:20751)
Regulation of eIF4 and p70S6K Signaling	2.26	0.08	HRAS,EIF4A2,PAIP2,EIF4G1,RPS12,RPS7,MTOR,AKT1,EIF4G2,PPP2R4,EIF4A1,EIF2B5,RPS15,RPS14
Germ Cell-Sertoli Cell Junction Signaling	2.22	0.0854	EPN3,PAK4,MAP3K6,TUBB4B,ACTB,TUBG1,HRAS,BCAR1,TUBA1B,AKT1,RHOB,MAP2K3,TUBA3C/TUBA3D,ACTN4
Endoplasmic Reticulum Stress Pathway	2.2	0.222	CASP3,ERN1,XBP1 (includes EG:140614),ATF4
Non-Small Cell Lung Cancer Signaling	2.2	0.101	AKT1,TFDP1,PA2G4,CDK4,FOXO3,HRAS,ERBB2,CCND1
Salvage Pathways of Pyrimidine Ribonucleotides	2.19	0.098	PYCRL,FAM20B,MAP3K6,PIM1 (includes EG:18712),CDK4,UPP1,CSNK1D,GRK6,MAP2K3,CDK2
Aryl Hydrocarbon Receptor Signaling	2.18	0.0807	CCNE2,NFIX,TFDP1,BAX,CCND1,CCNE1,HSP90AB1,CDK4,HSP90AA1,CDK2,GSTK1,HSPB1,MCM7
Glioma Signaling	2.13	0.0893	CALM1 (includes others),MTOR,AKT1,TFDP1,PA2G4,CDK4,CDKN2D,E2F5,HRAS,CCND1
DNA Methylation and Transcriptional Repression Signaling	2.03	0.174	CHD4,MBD3 (includes EG:17192),MTA2,SAP18
Pentose Phosphate Pathway (Oxidative Branch)	1.98	0.182	PGD,PGLS
NRF2-mediated Oxidative Stress Response	1.98	0.0781	FTL,DNAJC9,PRDX1,ACTB,HERPUD1,HRAS,DNAJB2,DNAJB9,HMOX1,SOD2,AKT1,ATF4,MAP2K3,GSTK1,FTH1 (includes EG:14319)
ILK Signaling	1.94	0.0781	FLNB,CASP3,CFL1,ACTB,MYL5,VIM,CREB3L4,CCND1,VEGFA,MTOR,AKT1,RHOB,PPP2R4,ATF4,ACTN4
Circadian Rhythm Signaling	1.91	0.135	GRIN1,GRIN2C,CSNK1D,ATF4,CREB3L4
tRNA Charging	1.88	0.0617	WARS,VARS,QARS,MARS,IARS
Pyridoxal 5'-phosphate Salvage Pathway	1.86	0.111	FAM20B,MAP3K6,PIM1 (includes EG:18712),CDK4,CSNK1D,GRK6,MAP2K3,CDK2
Inhibition of Angiogenesis by TSP1	1.85	0.128	VEGFA,AKT1,SDC1 (includes EG:20969),CASP3,NOS3
Regulation of Actin-based Motility by Rho	1.8	0.112	PAK4,PFN1,CFL1,RHOB,ARPC5L,ACTB,PFN4,MYL5,PFN2,ARHGDIA
Acute Myeloid Leukemia Signaling	1.8	0.0976	MTOR,AKT1,PIM1 (includes EG:18712),CEBPA,RPS6KB2,HRAS,MAP2K3,CCND1
Citrulline-Nitric Oxide Cycle	1.78	0.125	ASS1,NOS3
ERK5 Signaling	1.75	0.108	AKT1,MEF2D,FOXO3,RPS6KB2,ATF4,HRAS,CREB3L4
Gluconeogenesis I	1.75	0.08	GPI,ENO3,GAPDH,ALDOA
p38 MAPK Signaling	1.66	0.0855	CDC25B,H3F3A/H3F3B,DDIT3,DUSP1,MEF2D,RPS6KB2,ATF4,MAP2K3,CREB3L4,HSPB1
Endometrial Cancer Signaling	1.64	0.105	AKT1,APC2 (includes EG:10297),FOXO3,HRAS,ERBB2,CCND1
Antiproliferative Role of TOB in T Cell Signaling	1.63	0.154	CCNE2,CCNE1,TOB1,CDK2
Ovarian Cancer Signaling	1.6	0.0775	VEGFA,MTOR,AKT1,TFDP1,WNT10A,PA2G4,WNT7B,CDK4,RPS6KB2,HRAS,CCND1
Glucocorticoid Receptor Signaling	1.55	0.0612	TAF9,ICAM1,TAF6 (includes EG:21343),HSPA1A/HSPA1B,HRAS,SMARCD2,CEBPB (includes EG:1051),NFKBIA,AKT1,HSP90AB1,TAF5,HMGB1,DUSP1,FOXO3,CEBPA,HSP90AA1,UBE2I,ADRB2
VEGF Signaling	1.51	0.0808	VEGFA,AKT1,ACTB,FOXO3,EIF2B5,HRAS,ACTN4,NOS3
Sucrose Degradation V (Mammalian)	1.48	0.1	TPI1,ALDOA
Phosphatidylethanolamine Biosynthesis II	1.48	0.111	CEPT1,CHKB
Phosphatidylcholine Biosynthesis I	1.48	0.118	CEPT1,CHKB
Cell Cycle: G2/M DNA Damage Checkpoint Regulation	1.45	0.104	CDC25B,GADD45A,CKS2,CKS1B,PKMYT1
Xanthine and Xanthosine Salvage	1.37	0.111	PNP
UDP-N-acetyl-D-galactosamine Biosynthesis II	1.37	0.0833	HK1,GPI
Estrogen-Dependent Breast Cancer Signaling	1.34	0.0833	AKT1,ATF4,HRAS,CREB3L4,CCND1,HSD17B14
Chronic Myeloid Leukemia Signaling	1.32	0.0762	CTBP1,AKT1,TFDP1,PA2G4,CDK4,E2F5,HRAS,CCND1
Glioblastoma Multiforme Signaling	1.31	0.0671	MTOR,CCNE1,AKT1,WNT10A,RHOB,WNT7B,CDK4,E2F5,HRAS,CCND1,CDK2
AMPK Signaling	1.3	0.0602	TAF9,MTOR,AKT1,PPP2R4,SMARCD2,MAP2K3,PFKL,NOS3,PPAT,ADRB2
eNOS Signaling	1.3	0.0658	VEGFA,CALM1 (includes others),AKT1,CASP3,HSP90AB1,HSPA1A/HSPA1B,STUB1,HSP90AA1,NOS3,DNM2
Folate Transformations I	1.27	0.0606	MTHFD2,SHMT2
Ephrin Receptor Signaling	1.23	0.07	GRIN1,PAK4,CFL1,ARPC5L,CXCL12,HRAS,CREB3L4,BCAR1,GNG10,EFNA1,VEGFA,AKT1,GRIN2C,ATF4
B Cell Receptor Signaling	1.23	0.0667	CALM1 (includes others),MTOR,PTPN6,AKT1,NFKBIA,MAP3K6,RPS6KB2,ATF4,HRAS,MAP2K3,CREB3L4
Ketogenesis	1.18	0.0952	BDH1 (includes EG:100037356),HMGCS2
Cleavage and Polyadenylation of Pre-mRNA	1.11	0.167	WDR33,CPSF3
Neuregulin Signaling	1.1	0.0686	MTOR,AKT1,HSP90AB1,RPS6KB2,HSP90AA1,HRAS,ERBB2
Bladder Cancer Signaling	1.1	0.0769	VEGFA,TFDP1,PA2G4,CDK4,HRAS,ERBB2,CCND1
Tumoricidal Function of Hepatic Natural Killer Cells	1.09	0.125	ICAM1,CASP3,BAX
Spliceosomal Cycle	1.08	0.111	U2AF2
Dolichol and Dolichyl Phosphate Biosynthesis	1.08	0.0769	DOLK
NADH Repair	1.08	0.111	GAPDH
Guanine and Guanosine Salvage I	1.08	0.111	PNP
L-DOPA Degradation	1.08	0.0769	COMT
Alanine Degradation III	1.08	0.167	GPT2 (includes EG:108682)
Flavin Biosynthesis IV (Mammalian)	1.08	0.125	FLAD1
Alanine Biosynthesis II	1.08	0.167	GPT2 (includes EG:108682)
Purine Ribonucleosides Degradation to Ribose-1-phosphate	1.08	0.0588	PNP
Fatty Acid Biosynthesis Initiation II	1.08	0.143	OXSM
Glycine Degradation (Creatine Biosynthesis)	1.08	0.111	GAMT
Molecular Mechanisms of Cancer	1.08	0.0531	PAK4,CCNE2,STK36,PA2G4,CASP3,TFDP1,CDKN2D,HRAS,BAX,CCND1,CDC25B,CCNE1,AKT1,NFKBIA,RHOB,CDK4,E2F5,MAP2K3,CDK2,CDC25A
Role of Tissue Factor in Cancer	1.07	0.0702	VEGFA,MTOR,AKT1,CASP3,CFL1,PDXP,HRAS,CYR61
Virus Entry via Endocytic Pathways	1.06	0.0707	FLNB,AP2M1,ACTB,CLTB,HRAS,AP1B1,DNM2
Role of PKR in Interferon Induction and Antiviral Response	1.04	0.087	AKT1,NFKBIA,CASP3,MAP2K3
Choline Biosynthesis III	1.04	0.0909	HMOX1,CEPT1
HER-2 Signaling in Breast Cancer	1.02	0.075	CCNE2,CCNE1,AKT1,HRAS,ERBB2,CCND1
14-3-3-mediated Signaling	0.987	0.0684	AKT1,TUBB4B,TUBG1,VIM,HRAS,TUBA3C/TUBA3D,BAX,TUBA1B
Acute Phase Response Signaling	0.986	0.0618	ECSIT,HMOX1,MTOR,FTL,SOD2,AKT1,NFKBIA,SOCS2,HRAS,MAP2K3,CEBPB (includes EG:1051)
Melanoma Signaling	0.984	0.087	AKT1,CDK4,HRAS,CCND1
Colanic Acid Building Blocks Biosynthesis	0.981	0.0811	GMPPB,GPI,GALT
Purine Nucleotides De Novo Biosynthesis II	0.981	0.0465	PAICS,PPAT
Nitric Oxide Signaling in the Cardiovascular System	0.933	0.0606	VEGFA,CALM1 (includes others),AKT1,HSP90AB1,HSP90AA1,NOS3
Glutathione Redox Reactions I	0.926	0.087	GPX4,GSTK1
Amyotrophic Lateral Sclerosis Signaling	0.915	0.0593	PRPH,VEGFA,GRIN1,CASP3,GRIN2C,BAX,RNF19A
Trehalose Degradation II (Trehalase)	0.91	0.125	HK1
5-aminoimidazole Ribonucleotide Biosynthesis I	0.91	0.0556	PPAT
Palmitate Biosynthesis I (Animals)	0.91	0.027	OXSM
Lysine Degradation II	0.91	0.0526	AADAT
D-glucuronate Degradation I	0.91	0.0769	DCXR
Adenine and Adenosine Salvage III	0.91	0.0667	PNP
Inosine-5'-phosphate Biosynthesis II	0.91	0.0625	PAICS
Myo-inositol Biosynthesis	0.91	0.125	IMPA2
Lysine Degradation V	0.91	0.0357	AADAT
nNOS Signaling in Neurons	0.902	0.0769	CALM1 (includes others),GRIN1,GRIN2C,RASD1
Role of MAPK Signaling in the Pathogenesis of Influenza	0.902	0.0725	AKT1,CASP3,HRAS,MAP2K3,BAX
Triacylglycerol Biosynthesis	0.901	0.0652	PPP2R2D,AGPAT2,ELOVL1
TNFR1 Signaling	0.852	0.0769	MAP4K2,PAK4,NFKBIA,CASP3
Angiopoietin Signaling	0.839	0.0676	PAK4,AKT1,NFKBIA,HRAS,NOS3
RAN Signaling	0.83	0.0833	KPNA6,RANBP1
Granzyme B Signaling	0.83	0.125	CASP3,LMNB2
CNTF Signaling	0.828	0.0727	MTOR,AKT1,RPS6KB2,HRAS
Melanocyte Development and Pigmentation Signaling	0.823	0.0659	PTPN6,MC1R,RPS6KB2,ATF4,HRAS,CREB3L4
Axonal Guidance Signaling	0.818	0.0568	KLC1 (includes EG:100536245),PFN1,MYL5,CXCL12,HRAS,BCAR1,VEGFA,AKT1,WNT7B,PFN4,PFN2,SRGAP2,ERBB2,PAK4,STK36,CFL1,ARPC5L,TUBB4B,ADAM15,TUBG1,TUBA1B,GNG10,EFNA1,WNT10A,TUBA3C/TUBA3D
Serotonin Receptor Signaling	0.808	0.0652	PTS,DDC,SPR (includes EG:20751)
ErbB Signaling	0.806	0.069	PAK4,MTOR,AKT1,HRAS,MAP2K3,ERBB2
JAK/Stat Signaling	0.8	0.0714	MTOR,PTPN6,AKT1,SOCS2,HRAS
Neurotrophin/TRK Signaling	0.8	0.0667	AKT1,ATF4,HRAS,MAP2K3,CREB3L4
Tight Junction Signaling	0.797	0.0559	AKT1,CLDN15,PPP2R4,CDK4,ACTB,MYL5,CEBPA,CPSF3,CLDN7
Arsenate Detoxification I (Glutaredoxin)	0.795	0.05	PNP
Creatine-phosphate Biosynthesis	0.795	0.222	CKB,LCMT2
Heme Degradation	0.795	0.0909	HMOX1
Catecholamine Biosynthesis	0.795	0.0667	DDC
Methylmalonyl Pathway	0.795	0.0833	PCCA
NAD Salvage Pathway III	0.795	0.0909	NMNAT2
Geranylgeranyldiphosphate Biosynthesis	0.795	0.125	FDPS
Proline Biosynthesis I	0.795	0.0714	PYCRL
Trans, trans-farnesyl Diphosphate Biosynthesis	0.795	0.1	FDPS
NAD Biosynthesis III	0.795	0.1	NMNAT2
Galactose Degradation I (Leloir Pathway)	0.795	0.0625	GALT
Molybdenum Cofactor Biosynthesis	0.795	0.0667	MOCS2
FGF Signaling	0.79	0.0652	PTPN6,AKT1,ATF4,HRAS,MAP2K3,CREB3L4
TWEAK Signaling	0.78	0.0789	NFKBIA,CASP3,TNFRSF12A
Role of JAK2 in Hormone-like Cytokine Signaling	0.78	0.0833	SH2B3,PTPN6,SOCS2
PI3K Signaling in B Lymphocytes	0.777	0.0571	CD81,CALM1 (includes others),AKT1,ATF3,NFKBIA,FOXO3,ATF4,HRAS
NGF Signaling	0.773	0.0593	AKT1,MAP3K6,RPS6KB2,ATF4,HRAS,CREB3L4,BAX
CD27 Signaling in Lymphocytes	0.761	0.0702	NFKBIA,CASP3,MAP3K6,MAP2K3
Breast Cancer Regulation by Stathmin1	0.738	0.058	CALM1 (includes others),CCNE2,CCNE1,PPP2R4,TUBB4B,TUBG1,E2F5,HRAS,TUBA3C/TUBA3D,TUBA1B,CDK2,GNG10
FLT3 Signaling in Hematopoietic Progenitor Cells	0.728	0.0658	MTOR,AKT1,ATF4,HRAS,CREB3L4
IL-17A Signaling in Fibroblasts	0.727	0.075	NFKBIA,LCN2,CEBPB (includes EG:1051)
Stearate Biosynthesis I (Animals)	0.727	0.06	CYP2E1,ELOVL1,ACOT7
CTLA4 Signaling in Cytotoxic T Lymphocytes	0.727	0.0612	AP2M1,PTPN6,AKT1,PPP2R4,CLTB,AP1B1
IL-17 Signaling	0.711	0.0676	AKT1,HRAS,MAP2K3,CEBPB (includes EG:1051),MUC5AC/MUC5B
IL-4 Signaling	0.711	0.0633	MTOR,PTPN6,AKT1,RPS6KB2,HRAS
NAD Biosynthesis from 2-amino-3-carboxymuconate Semialdehyde	0.707	0.0588	NMNAT2
Proline Biosynthesis II (from Arginine)	0.707	0.05	PYCRL
Tetrahydrofolate Salvage from 5,10-methenyltetrahydrofolate	0.707	0.0909	MTHFD2
Serotonin and Melatonin Biosynthesis	0.707	0.0625	DDC
Tetrapyrrole Biosynthesis II	0.707	0.0769	HMBS
Pentose Phosphate Pathway (Non-oxidative Branch)	0.707	0.0769	TKT
2-oxobutanoate Degradation I	0.707	0.0588	PCCA
Salvage Pathways of Pyrimidine Deoxyribonucleotides	0.707	0.0588	TK1
GDP-glucose Biosynthesis	0.707	0.0588	HK1
dTMP De Novo Biosynthesis	0.707	0.0667	SHMT2
Folate Polyglutamylation	0.707	0.0588	SHMT2
GDP-mannose Biosynthesis	0.707	0.143	GMPPB,GPI
Antigen Presentation Pathway	0.702	0.075	PSMB5,PSMB8,PSMB6
HMGB1 Signaling	0.683	0.0606	ICAM1,AKT1,HMGB1,RHOB,HRAS,MAP2K3
TCA Cycle II (Eukaryotic)	0.678	0.0476	CS,IDH3B
Role of Macrophages, Fibroblasts and Endothelial Cells in Rheumatoid Arthritis	0.673	0.048	ICAM1,CXCL12,HRAS,CREB3L4,CEBPB (includes EG:1051),CCND1,VEGFA,CALM1 (includes others),NFKBIA,AKT1,WNT10A,APC2 (includes EG:10297),WNT7B,CEBPA,ATF4,MAP2K3
ErbB2-ErbB3 Signaling	0.663	0.0667	AKT1,HRAS,ERBB2,CCND1
Dopamine Receptor Signaling	0.663	0.0532	PPP2R4,COMT,PTS,DDC,SPR (includes EG:20751)
Docosahexaenoic Acid (DHA) Signaling	0.656	0.0612	AKT1,CASP3,BAX
Notch Signaling	0.656	0.0698	DLL1,LFNG,HEY1
PTEN Signaling	0.653	0.0519	AKT1,CASP3,FOXO3,RPS6KB2,HRAS,CCND1,BCAR1
Polyamine Regulation in Colon Cancer	0.646	0.069	PSME2,PSME3
IGF-1 Signaling	0.642	0.0571	AKT1,FOXO3,SOCS2,RPS6KB2,HRAS,CYR61
IL-6 Signaling	0.641	0.0565	VEGFA,AKT1,NFKBIA,HRAS,MAP2K3,CEBPB (includes EG:1051),HSPB1
Cardiac Hypertrophy Signaling	0.64	0.0535	MAP3K6,MYL5,HRAS,GNG10,CALM1 (includes others),MTOR,AKT1,RHOB,MEF2D,EIF2B5,MAP2K3,HSPB1,ADRB2
Glucose and Glucose-1-phosphate Degradation	0.637	0.0455	HK1
Arginine Biosynthesis IV	0.637	0.0417	ASS1
Urea Cycle	0.637	0.05	ASS1
Arginine Degradation VI (Arginase 2 Pathway)	0.637	0.0625	PYCRL
Glycine Cleavage Complex	0.637	0.0667	AMT
Superoxide Radicals Degradation	0.637	0.125	SOD2
Zymosterol Biosynthesis	0.637	0.0455	MSMO1
Pregnenolone Biosynthesis	0.637	0.0769	CYP2E1
Myc Mediated Apoptosis Signaling	0.628	0.0667	AKT1,CASP3,HRAS,BAX
Mechanisms of Viral Exit from Host Cells	0.613	0.0667	VPS28,ACTB,LMNB2
Aldosterone Signaling in Epithelial Cells	0.611	0.0476	DNAJC9,HSP90AB1,HSPA1A/HSPA1B,DUSP1,HSP90AA1,DNAJB2,DNAJB9,HSPB1
Induction of Apoptosis by HIV1	0.611	0.0615	NFKBIA,CASP3,BAX,SLC25A10
ERK/MAPK Signaling	0.606	0.0485	PAK4,H3F3A/H3F3B,PPP2R4,DUSP1,ATF4,HRAS,CREB3L4,BCAR1,DUSP2,HSPB1
Histidine Degradation III	0.579	0.0526	MTHFD2
HIF1Œ± Signaling	0.579	0.0556	VEGFA,AKT1,HSP90AA1,HRAS,NOS3,NAA10
RhoA Signaling	0.579	0.0614	PFN1,CFL1,ARPC5L,ACTB,MYL5,PFN2,CDC42EP4
Huntington's Disease Signaling	0.555	0.0506	ATP5J,MTOR,AKT1,CASP3,ATP5B,HSPA1A/HSPA1B,ATF4,HRAS,CREB3L4,BAX,DNM2,GNG10
GM-CSF Signaling	0.548	0.0588	AKT1,PIM1 (includes EG:18712),HRAS,CCND1
Integrin Signaling	0.545	0.0531	PAK4,AKT1,RHOB,ARPC5L,ARF4,ACTB,MYL5,HRAS,TNK2,ACTN4,BCAR1
GNRH Signaling	0.541	0.0476	PAK4,MAP3K6,ATF4,HRAS,MAP2K3,CREB3L4,DNM2
FAK Signaling	0.537	0.0495	PAK4,AKT1,ACTB,HRAS,BCAR1
Histidine Degradation VI	0.53	0.05	CYP2E1
PAK Signaling	0.501	0.0472	PAK4,CASP3,CFL1,MYL5,HRAS
Erythropoietin Signaling	0.492	0.0513	PTPN6,AKT1,NFKBIA,HRAS
RAR Activation	0.492	0.0476	VEGFA,PRMT1,AKT1,RDH11,DUSP1,SMARCD2,NR2F6,PSMC5,SCAND1
Assembly of RNA Polymerase I Complex	0.488	0.0769	TAF1C
Oleate Biosynthesis II (Animals)	0.488	0.0526	FADS2
Calcium Transport I	0.488	0.0714	ATP2C2
Ketolysis	0.488	0.0556	BDH1 (includes EG:100037356)
Glycine Betaine Degradation	0.488	0.0435	SHMT2
Ephrin A Signaling	0.486	0.0577	CFL1,BCAR1,EFNA1
Agrin Interactions at Neuromuscular Junction	0.479	0.058	PAK4,ACTB,HRAS,ERBB2
Basal Cell Carcinoma Signaling	0.479	0.0548	STK36,WNT10A,APC2 (includes EG:10297),WNT7B
Assembly of RNA Polymerase II Complex	0.471	0.0536	TAF9,TAF6 (includes EG:21343),TAF5
Gap Junction Signaling	0.47	0.0455	AKT1,TUBB4B,ACTB,TUBG1,CSNK1D,HRAS,TUBA3C/TUBA3D,TUBA1B
Corticotropin Releasing Hormone Signaling	0.47	0.0441	VEGFA,CALM1 (includes others),MEF2D,ATF4,CREB3L4,NOS3
Growth Hormone Signaling	0.466	0.0526	PTPN6,SOCS2,CEBPA,RPS6KB2
Renal Cell Carcinoma Signaling	0.466	0.0541	VEGFA,PAK4,AKT1,HRAS
Chemokine Signaling	0.466	0.0548	CALM1 (includes others),CFL1,CXCL12,HRAS
Toll-like Receptor Signaling	0.456	0.0545	ECSIT,NFKBIA,MAP2K3
Dolichyl-diphosphooligosaccharide Biosynthesis	0.451	0.0256	ALG3
PPAR Signaling	0.425	0.0476	NFKBIA,HSP90AB1,HSP90AA1,HRAS,SCAND1
IL-8 Signaling	0.424	0.049	VEGFA,HMOX1,MTOR,ICAM1,AKT1,RHOB,HRAS,BAX,CCND1,GNG10
NF-Œ∫B Activation by Viruses	0.419	0.0488	AKT1,NFKBIA,HRAS,TNFRSF14
VEGF Family Ligand-Receptor Interactions	0.419	0.0476	VEGFA,AKT1,HRAS,NOS3
Actin Cytoskeleton Signaling	0.419	0.0504	PAK4,PFN1,CFL1,ARPC5L,APC2 (includes EG:10297),ACTB,PFN4,MYL5,PFN2,HRAS,ACTN4,BCAR1
Ubiquinol-10 Biosynthesis (Eukaryotic)	0.418	0.0345	CYP2E1
Phosphatidylglycerol Biosynthesis II (Non-plastidic)	0.418	0.0323	AGPAT2
Synaptic Long Term Potentiation	0.415	0.0472	CALM1 (includes others),GRIN1,GRIN2C,ATF4,HRAS,CREB3L4
Semaphorin Signaling in Neurons	0.414	0.0577	PAK4,CFL1,RHOB
Androgen Biosynthesis	0.389	0.0385	HSD17B14
Methylglyoxal Degradation III	0.389	0.0435	CYP2E1
Guanosine Nucleotides Degradation III	0.389	0.0455	PNP
Adenosine Nucleotides Degradation II	0.389	0.04	PNP
Lymphotoxin Œ≤ Receptor Signaling	0.389	0.0492	AKT1,NFKBIA,CASP3
Nur77 Signaling in T Lymphocytes	0.389	0.0476	CALM1 (includes others),CASP3,MEF2D
Paxillin Signaling	0.388	0.045	PAK4,ACTB,HRAS,ACTN4,BCAR1
Role of Wnt/GSK-3Œ≤ Signaling in the Pathogenesis of Influenza	0.387	0.0494	WNT10A,APC2 (includes EG:10297),WNT7B,CSNK1D
Estrogen Receptor Signaling	0.381	0.0441	CTBP1,TAF9,H3F3A/H3F3B,TAF6 (includes EG:21343),TAF5,HRAS
HGF Signaling	0.379	0.0476	AKT1,MAP3K6,HRAS,CCND1,CDK2
Telomerase Signaling	0.37	0.0485	AKT1,HSP90AB1,PPP2R4,HSP90AA1,HRAS
VDR/RXR Activation	0.367	0.0494	GADD45A,CEBPA,CEBPB (includes EG:1051),PSMC5
Reelin Signaling in Neurons	0.367	0.0488	AKT1,LRP8,MAPK8IP3,PAFAH1B3
Interferon Signaling	0.366	0.0556	PSMB8,BAX
CDP-diacylglycerol Biosynthesis I	0.363	0.037	AGPAT2
Acyl-CoA Hydrolysis	0.363	0.0625	ACOT7
Cholesterol Biosynthesis I	0.363	0.025	MSMO1
Mevalonate Pathway I	0.363	0.0357	HMGCS2
Cholesterol Biosynthesis II (via 24,25-dihydrolanosterol)	0.363	0.025	MSMO1
Cholesterol Biosynthesis III (via Desmosterol)	0.363	0.025	MSMO1
Methionine Degradation I (to Homocysteine)	0.363	0.0435	PRMT1
Cholecystokinin/Gastrin-mediated Signaling	0.361	0.0472	RHOB,MEF2D,HRAS,MAP2K3,BCAR1
Regulation of IL-2 Expression in Activated and Anergic T Lymphocytes	0.357	0.0449	CALM1 (includes others),NFKBIA,TOB1,HRAS
Glioma Invasiveness Signaling	0.354	0.05	RHOB,HRAS,TIMP2
Glutamate Receptor Signaling	0.354	0.0435	CALM1 (includes others),GRIN1,GRIN2C
CXCR4 Signaling	0.348	0.0479	PAK4,AKT1,RHOB,MYL5,CXCL12,HRAS,BCAR1,GNG10
Death Receptor Signaling	0.343	0.0469	NFKBIA,CASP3,HSPB1
Urate Biosynthesis/Inosine 5'-phosphate Degradation	0.339	0.0435	PNP
Calcium Signaling	0.329	0.0379	CALM1 (includes others),GRIN1,GRIN2C,MEF2D,MYL5,TPM3,ATF4,CREB3L4
Leukocyte Extravasation Signaling	0.323	0.0406	ICAM1,CLDN15,ACTB,CXCL12,CLDN7,ACTN4,BCAR1,TIMP2
Insulin Receptor Signaling	0.322	0.0423	MTOR,AKT1,FOXO3,EIF2B5,RPS6KB2,HRAS
Natural Killer Cell Signaling	0.321	0.0431	PAK4,PTPN6,AKT1,HRAS,HCST
nNOS Signaling in Skeletal Muscle Cells	0.318	0.0323	CALM1 (includes others)
Isoleucine Degradation I	0.318	0.0333	ECHS1
The Visual Cycle	0.318	0.0357	RDH11
Pyrimidine Deoxyribonucleotides De Novo Biosynthesis I	0.318	0.0278	DUT
Dermatan Sulfate Degradation (Metazoa)	0.318	0.0435	IDUA
TR/RXR Activation	0.305	0.0417	MTOR,AKT1,SREBF1,NRGN
Parkinson's Signaling	0.298	0.0625	CASP3
FXR/RXR Activation	0.297	0.0396	SLC4A2,AKT1,SDC1 (includes EG:20969),SREBF1
Apoptosis Signaling	0.297	0.0421	NFKBIA,CASP3,HRAS,BAX
CD40 Signaling	0.293	0.0429	ICAM1,NFKBIA,MAP2K3
IL-17A Signaling in Airway Cells	0.293	0.0417	AKT1,NFKBIA,MUC5AC/MUC5B
RANK Signaling in Osteoclasts	0.289	0.0421	CALM1 (includes others),AKT1,NFKBIA,MAP3K6
Thyroid Cancer Signaling	0.288	0.0476	HRAS,CCND1
Neuroprotective Role of THOP1 in Alzheimer's Disease	0.288	0.037	ECE2,THOP1
Dopamine-DARPP32 Feedback in cAMP Signaling	0.281	0.0383	CALM1 (includes others),GRIN1,PPP2R4,GRIN2C,CSNK1D,ATF4,CREB3L4
Granzyme A Signaling	0.28	0.1	H1FX,SET
GŒ±12/13 Signaling	0.279	0.0397	AKT1,NFKBIA,MEF2D,MYL5,HRAS
FcŒ≥RIIB Signaling in B Lymphocytes	0.277	0.0339	AKT1,HRAS
FcŒ≥ Receptor-mediated Phagocytosis in Macrophages and Monocytes	0.274	0.049	HMOX1,AKT1,ARPC5L,ACTB,RPS6KB2
Role of IL-17F in Allergic Inflammatory Airway Diseases	0.266	0.0417	ATF4,CREB3L4
Œ≥-linolenate Biosynthesis II (Animals)	0.264	0.04	FADS2
NAD Salvage Pathway II	0.264	0.0323	NMNAT2
Tryptophan Degradation X (Mammalian, via Tryptamine)	0.264	0.0345	DDC
Valine Degradation I	0.264	0.0286	ECHS1
D-myo-inositol (1,4,5)-trisphosphate Degradation	0.264	0.0435	IMPA2
Type II Diabetes Mellitus Signaling	0.26	0.0311	MTOR,AKT1,NFKBIA,SOCS2,CEBPB (includes EG:1051)
Hepatic Fibrosis / Hepatic Stellate Cell Activation	0.26	0.0411	VEGFA,ICAM1,CYP2E1,MYL5,BAX,TIMP2
PXR/RXR Activation	0.259	0.0345	AKT1,FOXO3,HMGCS2
IL-10 Signaling	0.251	0.0385	HMOX1,NFKBIA,MAP2K3
iNOS Signaling	0.246	0.0377	CALM1 (includes others),NFKBIA
MSP-RON Signaling Pathway	0.237	0.04	ACTB,MST1 (includes EG:15235)
Maturity Onset Diabetes of Young (MODY) Signaling	0.209	0.0323	GAPDH
Role of Lipids/Lipid Rafts in the Pathogenesis of Influenza	0.209	0.037	FDPS
Pyrimidine Ribonucleotides Interconversion	0.209	0.0278	ENTPD6
Differential Regulation of Cytokine Production in Intestinal Epithelial Cells by IL-17A and IL-17F	0.198	0.0435	LCN2
Dopamine Degradation	0.198	0.027	COMT
D-myo-inositol (1,4,5,6)-Tetrakisphosphate Biosynthesis	0.198	0.0286	PTPN6
D-myo-inositol (3,4,5,6)-tetrakisphosphate Biosynthesis	0.198	0.0286	PTPN6

## Sheet: TableS1B
ProbeId	Symbol	RefSeq	ILMN	Definition	Entrez	Ensembl	Quality_score	SNP_number	ProbeType	logFC	AveExpr	t	P.Value	adj.P.Val	B
ILMN_1801216	S100P	NM_005980.2	S100P	Homo sapiens S100 calcium binding protein P (S100P), mRNA.	6286	ENSG00000163993	Perfect	0	RefSeq_S	4.38	9.73702	5.38	5.24e-05	0.00163	1.91075
ILMN_2305112	CTH	NM_153742.3	CTH	Homo sapiens cystathionase (cystathionine gamma-lyase) (CTH), transcript variant 2, mRNA.	1491	ENSG00000116761	Perfect	0	RefSeq_A	3.21	9.09074	16.9	5.9e-12	3.27e-08	17.2453
ILMN_1661599	DDIT4	NM_019058.2	DDIT4	Homo sapiens DNA-damage-inducible transcript 4 (DDIT4), mRNA.	54541	ENSG00000168209	Perfect	0	RefSeq_S	3.17	11.0013	10.9	5.08e-09	2.74e-06	11.024
ILMN_1734773	PRSS1	NM_002769.2	PRSS1	Homo sapiens protease, serine, 1 (trypsin 1) (PRSS1), mRNA.	5644	ENSG00000173636	Perfect	0	RefSeq_S	3.03	8.5046	9.58	3.26e-08	8.1e-06	9.22416
ILMN_2298818	RPS29	NM_001030001.1	RPS29	Homo sapiens ribosomal protein S29 (RPS29), transcript variant 2, mRNA.	6235	ENSG00000125385	Perfect	0	RefSeq_I	2.81	10.2486	24.6	1.34e-14	6.68e-10	22.1615
ILMN_1788874	SERPINA3	NM_001085.4	SERPINA3	Homo sapiens serpin peptidase inhibitor, clade A (alpha-1 antiproteinase, antitrypsin), member 3 (SERPINA3), mRNA.	12	ENSG00000196136	Perfect	0	RefSeq_S	2.8	7.39766	10.5	8.48e-09	3.62e-06	10.5318
ILMN_2188862	GDF15	NM_004864.1	GDF15	Homo sapiens growth differentiation factor 15 (GDF15), mRNA.	9518	ENSG00000130513	Perfect	0	RefSeq_S	2.65	11.9921	11.9	1.35e-09	1.34e-06	12.2917
ILMN_2200659	SNHG5	NR_003038.1	SNHG5	Homo sapiens small nucleolar RNA host gene (non-protein coding) 5 (SNHG5) on chromosome 6.	387066		Perfect	1	RefSeq_S	2.6	10.1252	17.5	3.19e-12	2.65e-08	17.7773
ILMN_2170814	LAMP3	NM_014398.2	LAMP3	Homo sapiens lysosomal-associated membrane protein 3 (LAMP3), mRNA.	27074	ENSG00000078081	Perfect	0	RefSeq_S	2.52	7.04067	5.85	2.05e-05	0.000806	2.84675
ILMN_2336585	CTAG2	NM_020994.2	CTAG2	Homo sapiens cancer/testis antigen 2 (CTAG2), transcript variant 2, mRNA.	30848	ENSG00000126890	Perfect	2	RefSeq_A	2.51	7.70549	9.89	2.05e-08	5.99e-06	9.67638
ILMN_2376403	TSC22D3	NM_004089.3	TSC22D3	Homo sapiens TSC22 domain family, member 3 (TSC22D3), transcript variant 2, mRNA.	1831	ENSG00000157514	Perfect	0	RefSeq_A	2.46	8.99777	12.7	4.79e-10	6.64e-07	13.2642
ILMN_1748124	TSC22D3	NM_198057.2	TSC22D3	Homo sapiens TSC22 domain family, member 3 (TSC22D3), transcript variant 1, mRNA.	1831	ENSG00000157514	Perfect	0	RefSeq_A	2.36	9.09909	11.7	1.67e-09	1.42e-06	12.0848
ILMN_1811387	TFF3	NM_003226.2	TFF3	Homo sapiens trefoil factor 3 (intestinal) (TFF3), mRNA.	7033	ENSG00000160180	Perfect	0	RefSeq_S	2.34	8.56904	7.14	1.78e-06	0.000134	5.28442
ILMN_1667966	C1orf24	NM_052966.1	C1ORF24	Homo sapiens chromosome 1 open reading frame 24 (C1orf24), transcript variant 2, mRNA.	116496	ENSG00000135842	Good	0	RefSeq_I	2.33	9.23014	7	2.3e-06	0.000162	5.02566
ILMN_1695370	LOC645968	XM_928934.1	LOC645968	PREDICTED: Homo sapiens similar to 40S ribosomal protein S3a (V-fos transformation effector protein) (LOC645968), mRNA.	645968	ENSG00000145425	Bad	1	RefSeq_S	2.3	8.65319	9.63	3.01e-08	7.65e-06	9.30381
ILMN_1796417	ASNS	NM_133436.1	ASNS	Homo sapiens asparagine synthetase (ASNS), transcript variant 1, mRNA.	440	ENSG00000070669	Perfect	1	RefSeq_A	2.26	12.8813	7.55	8.58e-07	7.78e-05	6.00678
ILMN_1745900	LOC641849	XM_935589.1	LOC641849	PREDICTED: Homo sapiens similar to 40S ribosomal protein S3a (V-fos transformation effector protein) (LOC641849), mRNA.	641849	ENSG00000145425	Bad	0	RefSeq_S	2.19	8.08668	10.2	1.33e-08	4.86e-06	10.0972
ILMN_1714445	SLC6A9	NM_001024845.1	SLC6A9	Homo sapiens solute carrier family 6 (neurotransmitter transporter, glycine), member 9 (SLC6A9), transcript variant 3, mRNA.	6536	ENSG00000196517	Perfect	0	RefSeq_A	2.17	7.87269	9.93	1.94e-08	5.82e-06	9.73161
ILMN_1718982	BEST1	NM_004183.2	BEST1	Homo sapiens bestrophin 1 (BEST1), mRNA.	7439	ENSG00000167995	Perfect	0	RefSeq_S	2.17	7.51883	9.11	6.64e-08	1.34e-05	8.53023
ILMN_1819384			HS.543887	AGENCOURT_14535501 NIH_MGC_191 Homo sapiens cDNA clone IMAGE:30415823 5, mRNA sequence	NA		Perfect***	0	Unigene_S	2.17	9.70003	9.67	2.85e-08	7.43e-06	9.35801
ILMN_1713892	C4orf34	NM_174921.1	C4ORF34	Homo sapiens chromosome 4 open reading frame 34 (C4orf34), mRNA.	201895	ENSG00000163683	Perfect	0	RefSeq_S	2.16	11.5815	9.5	3.65e-08	8.62e-06	9.11559
ILMN_1703244	MAP1LC3B	NM_022818.3	MAP1LC3B	Homo sapiens microtubule-associated protein 1 light chain 3 beta (MAP1LC3B), mRNA.	81631	ENSG00000140941	Perfect	1	RefSeq_S	2.11	9.16163	11.5	2.11e-09	1.55e-06	11.8643
ILMN_1676984	DDIT3	NM_004083.4	DDIT3	Homo sapiens DNA-damage-inducible transcript 3 (DDIT3), mRNA.	1649	ENSG00000175197	Perfect	0	RefSeq_S	2.1	9.84185	9.91	1.99e-08	5.88e-06	9.70566
ILMN_1763196	WDR72	NM_182758.1	WDR72	Homo sapiens WD repeat domain 72 (WDR72), mRNA.	256764	ENSG00000166415	Good	0	RefSeq_S	2.09	9.38801	6.11	1.23e-05	0.000546	3.35711
ILMN_2305116	CTH	NM_153742.3	CTH	Homo sapiens cystathionase (cystathionine gamma-lyase) (CTH), transcript variant 2, mRNA.	1491	ENSG00000116761	Perfect	0	RefSeq_A	2.07	7.3395	11	4.31e-09	2.47e-06	11.1819
ILMN_1800540	CD55	NM_000574.2	CD55	Homo sapiens CD55 molecule, decay accelerating factor for complement (Cromer blood group) (CD55), mRNA.	1604	ENSG00000196352	Perfect	0	RefSeq_S	2.07	7.61237	11.6	1.89e-09	1.43e-06	11.9715
ILMN_1810725	FAM129A	NM_052966.2	FAM129A	Homo sapiens family with sequence similarity 129, member A (FAM129A), transcript variant 2, mRNA.	116496	ENSG00000135842	Perfect	0	RefSeq_A	2.06	8.87332	7.66	7.08e-07	6.81e-05	6.19688
ILMN_1810431	LOC642299	XM_930677.1	LOC642299	PREDICTED: Homo sapiens hypothetical protein LOC642299 (LOC642299), mRNA.	642299		Bad	0	RefSeq_S	2.05	9.85545	14.9	4.32e-11	1.36e-07	15.4787
ILMN_1706873	RPL34	NM_000995.2	RPL34	Homo sapiens ribosomal protein L34 (RPL34), transcript variant 1, mRNA.	6164	ENSG00000109475	Bad	0	RefSeq_A	2.04	10.4864	13.6	1.64e-10	3.15e-07	14.2582
ILMN_2374865	ATF3	NM_001040619.1	ATF3	Homo sapiens activating transcription factor 3 (ATF3), transcript variant 4, mRNA.	467	ENSG00000162772	Perfect	1	RefSeq_A	2.04	9.34793	15.5	2.27e-11	8.7e-08	16.0572
ILMN_1702496	LOC441461	XM_499157.3	LOC441461	PREDICTED: Homo sapiens hypothetical gene supported by BC030123 (LOC441461), mRNA.	441461		Perfect	0	RefSeq_A	2.03	8.65966	8.54	1.63e-07	2.42e-05	7.64987
ILMN_1773742	DNAJB9	NM_012328.1	DNAJB9	Homo sapiens DnaJ (Hsp40) homolog, subfamily B, member 9 (DNAJB9), mRNA.	4189	ENSG00000128590	Perfect	1	RefSeq_S	2	10.4036	12.1	1.07e-09	1.16e-06	12.5058
ILMN_1691884	STC2	NM_003714.2	STC2	Homo sapiens stanniocalcin 2 (STC2), mRNA.	8614	ENSG00000113739	Perfect	0	RefSeq_S	2	10.1113	13.4	2.07e-10	3.56e-07	14.0456
ILMN_1810560	P8	NM_012385.1	P8	Homo sapiens p8 protein (candidate of metastasis 1) (P8), mRNA.	26471	ENSG00000176046	Perfect	0	RefSeq_S	2	9.57345	11.5	2.23e-09	1.57e-06	11.8122
ILMN_1707464	MST1	NM_020998.2	MST1	Homo sapiens macrophage stimulating 1 (hepatocyte growth factor-like) (MST1), mRNA.	4485	ENSG00000186715	Perfect****	0	RefSeq_S	1.99	7.48811	10.4	9.95e-09	4.07e-06	10.3777
ILMN_1671791	PCK2	NM_004563.2	PCK2	Homo sapiens phosphoenolpyruvate carboxykinase 2 (mitochondrial) (PCK2), nuclear gene encoding mitochondrial protein, transcript variant 1, mRNA.	5106	ENSG00000100889	Perfect	0	RefSeq_I	1.97	11.1931	5.91	1.8e-05	0.000734	2.9747
ILMN_2074860	RN7SK	NR_001445.1	RN7SK	Homo sapiens RNA, 7SK small nuclear (RN7SK), non-coding RNA.	125050	ENSG00000196934	Bad	0	RefSeq_S	1.96	9.19995	7.93	4.5e-07	5e-05	6.64621
ILMN_1690295	LOC648343	XR_018327.1	LOC648343	PREDICTED: Homo sapiens similar to protein phosphatase 1 regulatory subunit 14B (LOC648343), mRNA.	648343	ENSG00000213741	Perfect	0	RefSeq_A	1.96	9.18711	8.47	1.83e-07	2.65e-05	7.5322
ILMN_1685699	PRSS3	NM_002771.2	PRSS3	Homo sapiens protease, serine, 3 (mesotrypsin) (PRSS3), mRNA.	5646	ENSG00000010438	Perfect****	0	RefSeq_S	1.94	7.3844	10.1	1.42e-08	4.98e-06	10.033
ILMN_1794190	CCPG1	NM_020739.2	CCPG1	Homo sapiens cell cycle progression 1 (CCPG1), transcript variant 2, mRNA.	9236	ENSG00000214882	Perfect	0	RefSeq_A	1.93	8.64731	14.7	5.2e-11	1.36e-07	15.3105
ILMN_1772722	MRPS33	NM_016071.2	MRPS33	Homo sapiens mitochondrial ribosomal protein S33 (MRPS33), nuclear gene encoding mitochondrial protein, transcript variant 1, mRNA.	51650	ENSG00000090263	Perfect	0	RefSeq_I	1.91	8.97323	9.96	1.86e-08	5.79e-06	9.77252
ILMN_1679025	LOC641848	XM_935588.1	LOC641848	PREDICTED: Homo sapiens similar to ribosomal protein S3a (LOC641848), mRNA.	641848	ENSG00000145425	Good	0	RefSeq_S	1.9	8.9651	10.7	6.99e-09	3.32e-06	10.7181
ILMN_2197365	RGS2	NM_002923.1	RGS2	Homo sapiens regulator of G-protein signalling 2, 24kDa (RGS2), mRNA.	5997	ENSG00000116741	Perfect	1	RefSeq_S	1.9	9.07459	6.69	4.08e-06	0.000243	4.45531
ILMN_2375879	VEGFA	NM_003376.4	VEGFA	Homo sapiens vascular endothelial growth factor A (VEGFA), transcript variant 2, mRNA.	7422	ENSG00000112715	Perfect	0	RefSeq_A	1.9	8.16888	9.11	6.67e-08	1.34e-05	8.52671
ILMN_2374164	HERPUD1	NM_001010990.1	HERPUD1	Homo sapiens homocysteine-inducible, endoplasmic reticulum stress-inducible, ubiquitin-like domain member 1 (HERPUD1), transcript variant 3, mRNA.	9709	ENSG00000051108	Perfect	0	RefSeq_A	1.9	10.59	11.7	1.62e-09	1.4e-06	12.1145
ILMN_1820787			HS.573264	BX104737 Soares_fetal_heart_NbHH19W Homo sapiens cDNA clone IMAGp998J084400, mRNA sequence	NA		Bad	0	Unigene_S	1.9	8.52257	7.36	1.2e-06	9.93e-05	5.67546
ILMN_1711069	YPEL5	NM_016061.1	YPEL5	Homo sapiens yippee-like 5 (Drosophila) (YPEL5), mRNA.	51646	ENSG00000119801	Perfect	0	RefSeq_S	1.89	8.64325	9.1	6.81e-08	1.35e-05	8.50644
ILMN_1761058	ACAD11	NM_032169.4	ACAD11	Homo sapiens acyl-Coenzyme A dehydrogenase family, member 11 (ACAD11), mRNA.	84129	ENSG00000113971	Perfect	0	RefSeq_S	1.86	8.5745	9.1	6.79e-08	1.35e-05	8.50823
ILMN_1846306			HS.363526	Homo sapiens cDNA clone IMAGE:4837650	NA		Bad	0	Unigene_S	1.85	9.67696	13.4	2.18e-10	3.61e-07	13.9963
ILMN_2181892	BEX2	NM_032621.2	BEX2	Homo sapiens brain expressed X-linked 2 (BEX2), mRNA.	84707	ENSG00000133134	Perfect	1	RefSeq_S	1.85	12.3762	8.91	9.09e-08	1.65e-05	8.22266
ILMN_1702933	ADM2	NM_024866.4	ADM2	Homo sapiens adrenomedullin 2 (ADM2), mRNA.	79924	ENSG00000128165	Bad	0	RefSeq_S	1.84	9.342	9.56	3.37e-08	8.24e-06	9.19407
ILMN_2206411	CTAG1A	NM_139250.1	CTAG1A	Homo sapiens cancer/testis antigen 1A (CTAG1A), mRNA.	246100	ENSG00000126890	Perfect	0	RefSeq_S	1.84	6.87964	8.6	1.48e-07	2.29e-05	7.7407
ILMN_2081344	PJCG6	NM_001040066.1	PJCG6	Homo sapiens similar to olfactory receptor 873 (PJCG6), mRNA.	645642	ENSG00000206014	Good****	0	RefSeq_S	1.84	7.44496	8.15	3.12e-07	3.86e-05	7.00876
ILMN_1753342	SAT1	NM_002970.1	SAT1	Homo sapiens spermidine/spermine N1-acetyltransferase 1 (SAT1), mRNA.	6303	ENSG00000130066	Perfect	0	RefSeq_S	1.83	11.1911	10	1.67e-08	5.43e-06	9.87416
ILMN_2404688	NUPR1	NM_001042483.1	NUPR1	Homo sapiens nuclear protein 1 (NUPR1), transcript variant 1, mRNA.	26471	ENSG00000176046	Perfect	1	RefSeq_A	1.83	9.98667	8.99	8.05e-08	1.53e-05	8.3412
ILMN_1787815	TRIB3	NM_021158.3	TRIB3	Homo sapiens tribbles homolog 3 (Drosophila) (TRIB3), mRNA.	57761	ENSG00000101255	Perfect	0	RefSeq_S	1.83	10.5569	6.95	2.5e-06	0.000172	4.94229
ILMN_1655545	ZMYND12	NM_032257.3	ZMYND12	Homo sapiens zinc finger, MYND-type containing 12 (ZMYND12), mRNA.	84217	ENSG00000066185	Perfect	0	RefSeq_S	1.82	7.93208	11.5	2.11e-09	1.55e-06	11.8659
ILMN_1674658	COX7B2	NM_130902.2	COX7B2	Homo sapiens cytochrome c oxidase subunit VIIb2 (COX7B2), mRNA.	170712	ENSG00000170516	Perfect	0	RefSeq_S	1.81	9.52232	4.65	0.000237	0.00523	0.406127
ILMN_2316236	HOPX	NM_139212.2	HOPX	Homo sapiens HOP homeobox (HOPX), transcript variant 3, mRNA.	84525	ENSG00000171476	Perfect	0	RefSeq_A	1.81	7.20558	11.4	2.59e-09	1.77e-06	11.669
ILMN_1678671	KLHL24	NM_017644.3	KLHL24	Homo sapiens kelch-like 24 (Drosophila) (KLHL24), mRNA.	54800	ENSG00000114796	Perfect	0	RefSeq_S	1.8	7.88038	10.6	7.53e-09	3.47e-06	10.6461
ILMN_2103547	GOLGA8B	NM_001023567.2	GOLGA8B	Homo sapiens golgi autoantigen, golgin subfamily a, 8B (GOLGA8B), mRNA.	440270	ENSG00000215252	Perfect	0	RefSeq_S	1.8	9.19361	8.82	1.04e-07	1.8e-05	8.08617
ILMN_2374159	HERPUD1	NM_001010990.1	HERPUD1	Homo sapiens homocysteine-inducible, endoplasmic reticulum stress-inducible, ubiquitin-like domain member 1 (HERPUD1), transcript variant 3, mRNA.	9709	ENSG00000051108	Perfect	0	RefSeq_A	1.77	9.97325	11.8	1.55e-09	1.39e-06	12.1569
ILMN_1692223	LCN2	NM_005564.3	LCN2	Homo sapiens lipocalin 2 (LCN2), mRNA.	3934	ENSG00000148346	Good	0	RefSeq_S	1.76	7.0497	4.5	0.000324	0.0067	0.0962586
ILMN_1681628	ZNF277	NM_021994.2	ZNF277	Homo sapiens zinc finger protein 277 (ZNF277), mRNA.	11179	ENSG00000198839	Perfect	0	RefSeq_S	1.76	9.60424	14.7	5.02e-11	1.36e-07	15.3426
ILMN_1780170	APOD	NM_001647.2	APOD	Homo sapiens apolipoprotein D (APOD), mRNA.	347	ENSG00000189058	Perfect	0	RefSeq_S	1.75	8.01225	6.39	7.2e-06	0.000366	3.88965
ILMN_1659913	ISG20	NM_002201.4	ISG20	Homo sapiens interferon stimulated exonuclease gene 20kDa (ISG20), mRNA.	3669	ENSG00000172183	Perfect	0	RefSeq_S	1.75	9.22508	8.75	1.18e-07	1.95e-05	7.96876
ILMN_1796775	RLN1	NM_006911.2	RLN1	Homo sapiens relaxin 1 (RLN1), mRNA.	6013	ENSG00000107018	Perfect	0	RefSeq_S	1.74	8.17595	5.98	1.59e-05	0.000665	3.09945
ILMN_1813256	CRIPT	NM_014171.3	CRIPT	Homo sapiens cysteine-rich PDZ-binding protein (CRIPT), mRNA.	9419	ENSG00000119878	Perfect	0	RefSeq_S	1.74	9.49741	8.77	1.13e-07	1.9e-05	8.00652
ILMN_1730907	ZFAND1	NM_024699.1	ZFAND1	Homo sapiens zinc finger, AN1-type domain 1 (ZFAND1), mRNA.	79752	ENSG00000104231	Bad	0	RefSeq_S	1.74	10.2598	10	1.73e-08	5.53e-06	9.84288
ILMN_1692865	VPS37D	NM_001077621.1	VPS37D	Homo sapiens vacuolar protein sorting 37 homolog D (S. cerevisiae) (VPS37D), mRNA.	155382	ENSG00000176428	Bad	0	RefSeq_A	1.73	8.80228	7.16	1.72e-06	0.000131	5.314
ILMN_1798256	UPP1	NM_003364.2	UPP1	Homo sapiens uridine phosphorylase 1 (UPP1), transcript variant 1, mRNA.	7378	ENSG00000183696	Perfect	0	RefSeq_A	1.73	7.59434	9.32	4.8e-08	1.05e-05	8.84808
ILMN_1677607	SC5DL	NM_006918.4	SC5DL	Homo sapiens sterol-C5-desaturase (ERG3 delta-5-desaturase homolog, S. cerevisiae)-like (SC5DL), transcript variant 1, mRNA.	6309	ENSG00000109929	Perfect	0	RefSeq_A	1.73	11.1526	7.82	5.39e-07	5.62e-05	6.46728
ILMN_1777060	CTH	NM_001902.4	CTH	Homo sapiens cystathionase (cystathionine gamma-lyase) (CTH), transcript variant 1, mRNA.	1491	ENSG00000116761	Perfect	0	RefSeq_I	1.72	7.21275	13.4	2.24e-10	3.61e-07	13.971
ILMN_1679051	PTPRR	NM_002849.2	PTPRR	Homo sapiens protein tyrosine phosphatase, receptor type, R (PTPRR), transcript variant 1, mRNA.	5801	ENSG00000153233	Perfect	0	RefSeq_A	1.7	8.0422	6.84	3.08e-06	0.000198	4.73507
ILMN_1701831	GSTA1	NM_145740.2	GSTA1	Homo sapiens glutathione S-transferase A1 (GSTA1), mRNA.	2938	ENSG00000187919	Perfect****	1	RefSeq_S	1.69	7.90988	5.14	8.51e-05	0.00236	1.42686
ILMN_2398107	ASNS	NM_133436.1	ASNS	Homo sapiens asparagine synthetase (ASNS), transcript variant 1, mRNA.	440	ENSG00000070669	Perfect	0	RefSeq_A	1.69	8.94973	4.18	0.000648	0.0116	-0.588447
ILMN_1697642	BCAP29	NM_001008405.1	BCAP29	Homo sapiens B-cell receptor-associated protein 29 (BCAP29), transcript variant 1, mRNA.	55973	ENSG00000075790	Perfect	0	RefSeq_A	1.69	9.95166	10.5	9.22e-09	3.83e-06	10.4506
ILMN_1863185			HS.7572	Homo sapiens cDNA FLJ30340 fis, clone BRACE2007411	NA		Bad	0	Unigene_S	1.69	10.109	10.2	1.37e-08	4.86e-06	10.0655
ILMN_1757689	CT45-4	NM_001017436.1	CT45-4	Homo sapiens cancer/testis antigen CT45-4 (CT45-4), mRNA.	441520	ENSG00000203946	Perfect	0	RefSeq_S	1.69	9.55194	8.8	1.08e-07	1.82e-05	8.05329
ILMN_1839750	LOC729776	XM_001133820.1	LOC729776	PREDICTED: Homo sapiens hypothetical protein LOC729776 (LOC729776), mRNA.	729776		Perfect***	0	RefSeq_S	1.69	11.1025	12.2	8.68e-10	1.01e-06	12.7056
ILMN_1716733	MYOM2	NM_003970.1	MYOM2	Homo sapiens myomesin (M-protein) 2, 165kDa (MYOM2), mRNA.	9172	ENSG00000036448	Perfect	0	RefSeq_S	1.68	7.43408	11.5	2.3e-09	1.59e-06	11.7821
ILMN_1779648	HIST3H2A	NM_033445.2	HIST3H2A	Homo sapiens histone cluster 3, H2a (HIST3H2A), mRNA.	92815	ENSG00000181218	Perfect	0	RefSeq_S	1.68	10.1809	8.41	2.03e-07	2.83e-05	7.43353
ILMN_1718961	BNIP3L	NM_004331.2	BNIP3L	Homo sapiens BCL2/adenovirus E1B 19kDa interacting protein 3-like (BNIP3L), mRNA.	665	ENSG00000104765	Perfect	0	RefSeq_S	1.67	9.16577	6.92	2.65e-06	0.00018	4.88758
ILMN_1801205	GPNMB	NM_001005340.1	GPNMB	Homo sapiens glycoprotein (transmembrane) nmb (GPNMB), transcript variant 1, mRNA.	10457	ENSG00000136235	Perfect	0	RefSeq_A	1.67	7.41624	11.3	2.91e-09	1.86e-06	11.5585
ILMN_1692177	TSC22D1	NM_006022.2	TSC22D1	Homo sapiens TSC22 domain family, member 1 (TSC22D1), transcript variant 2, mRNA.	8848	ENSG00000102804	Perfect	0	RefSeq_I	1.67	8.83837	8.26	2.57e-07	3.39e-05	7.19836
ILMN_1737561	LOC88523	NM_033111.2	LOC88523	Homo sapiens CG016 (LOC88523), mRNA.	88523	ENSG00000139617	Perfect	0	RefSeq_S	1.67	9.71625	9.39	4.33e-08	9.63e-06	8.94935
ILMN_1708778	ASS1	NM_000050.4	ASS1	Homo sapiens argininosuccinate synthetase 1 (ASS1), transcript variant 1, mRNA.	445	ENSG00000130707	Perfect	0	RefSeq_A	1.66	9.09352	6.5	5.84e-06	0.000313	4.09844
ILMN_1752810	LARP6	NM_018357.2	LARP6	Homo sapiens La ribonucleoprotein domain family, member 6 (LARP6), transcript variant 1, mRNA.	55323	ENSG00000166173	Perfect	0	RefSeq_I	1.66	8.11055	7.09	1.95e-06	0.000143	5.18927
ILMN_1757702	LOC647673	XM_936731.1	LOC647673	PREDICTED: Homo sapiens similar to Translationally-controlled tumor protein (TCTP) (p23) (Histamine-releasing factor) (HRF) (Fortilin) (LOC647673), mRNA.	647673	ENSG00000133112	Perfect	5	RefSeq_S	1.66	8.90075	8.48	1.82e-07	2.63e-05	7.54178
ILMN_1652196	CTAG1A	NM_139250.1	CTAG1A	Homo sapiens cancer/testis antigen 1A (CTAG1A), mRNA.	246100	ENSG00000126890	Perfect	0	RefSeq_I	1.66	6.83951	11.1	3.9e-09	2.29e-06	11.2782
ILMN_1653794	C6orf160	XM_943699.1	C6ORF160	PREDICTED: Homo sapiens chromosome 6 open reading frame 160, transcript variant 4 (C6orf160), mRNA.	387066		Bad	0	RefSeq_A	1.66	9.48896	10.8	5.6e-09	2.94e-06	10.931
ILMN_1722945	C6orf52	XM_938497.2	C6ORF52	PREDICTED: Homo sapiens chromosome 6 open reading frame 52 (C6orf52), mRNA.	347744	ENSG00000137434	Perfect	0	RefSeq_A	1.66	8.98888	11.8	1.53e-09	1.39e-06	12.17
ILMN_1811264	CCDC32	NM_052849.2	CCDC32	Homo sapiens coiled-coil domain containing 32 (CCDC32), transcript variant 2, mRNA.	90416	ENSG00000128891	Perfect	0	RefSeq_S	1.65	10.0141	11.7	1.78e-09	1.42e-06	12.0278
ILMN_2113470	GSTA1	NM_145740.2	GSTA1	Homo sapiens glutathione S-transferase A1 (GSTA1), mRNA.	2938	ENSG00000187919	Perfect	5	RefSeq_S	1.64	8.53847	4.5	0.000326	0.00671	0.0927085
ILMN_2213297	C11orf54	NM_014039.2	C11ORF54	Homo sapiens chromosome 11 open reading frame 54 (C11orf54), mRNA.	28970	ENSG00000182919	Perfect	0	RefSeq_S	1.64	9.32198	8.55	1.61e-07	2.41e-05	7.66195
ILMN_1752478	DHRS3	NM_004753.4	DHRS3	Homo sapiens dehydrogenase/reductase (SDR family) member 3 (DHRS3), mRNA.	9249	ENSG00000162496	Perfect	0	RefSeq_S	1.64	8.37758	6.23	9.69e-06	0.000457	3.59426
ILMN_1702526	C17orf48	NM_020233.4	C17ORF48	Homo sapiens chromosome 17 open reading frame 48 (C17orf48), mRNA.	56985	ENSG00000170222	Perfect	0	RefSeq_S	1.63	8.09197	9.39	4.33e-08	9.63e-06	8.94765
ILMN_1702247	CCNDBP1	NM_037370.1	CCNDBP1	Homo sapiens cyclin D-type binding-protein 1 (CCNDBP1), transcript variant 2, mRNA.	23582	ENSG00000166946	Perfect	0	RefSeq_A	1.63	10.8926	10.7	6.16e-09	3.08e-06	10.8387
ILMN_1760649	PCK2	NM_001018073.1	PCK2	Homo sapiens phosphoenolpyruvate carboxykinase 2 (mitochondrial) (PCK2), nuclear gene encoding mitochondrial protein, transcript variant 2, mRNA.	5106	ENSG00000100889	Perfect	0	RefSeq_A	1.62	7.91081	7.5	9.46e-07	8.37e-05	5.91016
ILMN_1732071	HIST2H2BE	NM_003528.2	HIST2H2BE	Homo sapiens histone cluster 2, H2be (HIST2H2BE), mRNA.	8349	ENSG00000184678	Bad	0	RefSeq_S	1.62	9.39972	4.66	0.000231	0.00512	0.433392
ILMN_1798395	PIGH	NM_004569.3	PIGH	Homo sapiens phosphatidylinositol glycan anchor biosynthesis, class H (PIGH), mRNA.	5283	ENSG00000100564	Perfect	0	RefSeq_S	1.61	8.64138	6.5	5.82e-06	0.000312	4.10222
ILMN_1725079	TSPAN31	NM_005981.3	TSPAN31	Homo sapiens tetraspanin 31 (TSPAN31), mRNA.	6302	ENSG00000135452	Perfect	0	RefSeq_S	1.61	9.32274	9.41	4.23e-08	9.55e-06	8.9714
ILMN_1679920	LOC651894	XM_941155.2	LOC651894	PREDICTED: Homo sapiens similar to ribosomal protein S12 (LOC651894), mRNA.	651894	ENSG00000112306	Perfect	0	RefSeq_S	1.61	9.63388	8.71	1.25e-07	2.02e-05	7.91327
ILMN_1745860	FLJ40852	NM_173677.1	FLJ40852	Homo sapiens hypothetical protein FLJ40852 (FLJ40852), mRNA.	285962		Perfect	0	RefSeq_S	1.6	7.77206	12	1.11e-09	1.18e-06	12.4715
ILMN_1784783	NME5	NM_003551.2	NME5	Homo sapiens non-metastatic cells 5, protein expressed in (nucleoside-diphosphate kinase) (NME5), mRNA.	8382	ENSG00000112981	Bad	0	RefSeq_S	1.6	8.28205	10.9	4.86e-09	2.7e-06	11.0663
ILMN_2115340	HIST2H4A	NM_003548.2	HIST2H4A	Homo sapiens histone cluster 2, H4a (HIST2H4A), mRNA.	8370	ENSG00000182217	Perfect	0	RefSeq_S	1.58	9.39841	5.58	3.52e-05	0.00121	2.30815
ILMN_1807034	CALCA	NM_001033953.1	CALCA	Homo sapiens calcitonin-related polypeptide alpha (CALCA), transcript variant 3, mRNA.	796	ENSG00000110680	Perfect	0	RefSeq_I	1.58	6.84243	6.26	9.11e-06	0.000437	3.65609
ILMN_1737689	LOC649497	XM_938576.1	LOC649497	PREDICTED: Homo sapiens hypothetical protein LOC649497 (LOC649497), mRNA.	649497	ENSG00000184033	Bad	0	RefSeq_S	1.57	6.80184	10.2	1.26e-08	4.78e-06	10.1461
ILMN_1782501	LOC653219	XM_927237.1	LOC653219	PREDICTED: Homo sapiens similar to G antigen, family D, 2 isoform 1a, transcript variant 1 (LOC653219), mRNA.	653219	ENSG00000204375	Perfect	0	RefSeq_A	1.57	10.9097	6.42	6.71e-06	0.000347	3.96127
ILMN_2224907	C4orf34	NM_174921.1	C4ORF34	Homo sapiens chromosome 4 open reading frame 34 (C4orf34), mRNA.	201895	ENSG00000163683	Bad	0	RefSeq_S	1.57	9.73768	10.6	7.39e-09	3.44e-06	10.6645
ILMN_2063586	CLIC4	NM_013943.1	CLIC4	Homo sapiens chloride intracellular channel 4 (CLIC4), nuclear gene encoding mitochondrial protein, mRNA.	25932	ENSG00000169504	Perfect	0	RefSeq_S	1.57	9.3003	10.2	1.35e-08	4.86e-06	10.0793
ILMN_1767665	LOC493869	NM_001008397.1	LOC493869	Homo sapiens similar to RIKEN cDNA 2310016C16 (LOC493869), mRNA.	493869	ENSG00000164294	Perfect	0	RefSeq_S	1.56	9.68964	6.21	1.01e-05	0.000473	3.54827
ILMN_1782937	LOC647169	XM_941789.2	LOC647169	PREDICTED: Homo sapiens similar to Chain A, Glutathione Transferase A1-1 Complexed With An Ethacrynic Acid Glutathione Conjugate (Mutant R15k) (LOC647169), mRNA.	647169	ENSG00000187919	Good****	0	RefSeq_S	1.56	8.45875	4.04	0.000879	0.0147	-0.889476
ILMN_1807439	ALDH1A3	NM_000693.2	ALDH1A3	Homo sapiens aldehyde dehydrogenase 1 family, member A3 (ALDH1A3), mRNA.	220	ENSG00000184254	Perfect	0	RefSeq_S	1.55	8.17674	6.77	3.52e-06	0.000217	4.60398
ILMN_1687351	ANKRA2	NM_023039.2	ANKRA2	Homo sapiens ankyrin repeat, family A (RFXANK-like), 2 (ANKRA2), mRNA.	57763	ENSG00000164331	Perfect	0	RefSeq_S	1.55	8.53522	9.95	1.89e-08	5.82e-06	9.75651
ILMN_1726288	TMEM106B	NM_018374.2	TMEM106B	Homo sapiens transmembrane protein 106B (TMEM106B), mRNA.	54664	ENSG00000106460	Perfect	0	RefSeq_S	1.55	7.54858	7.23	1.53e-06	0.00012	5.43187
ILMN_1655613	GSTA2	NM_000846.3	GSTA2	Homo sapiens glutathione S-transferase A2 (GSTA2), mRNA.	2939	ENSG00000096087	Perfect****	0	RefSeq_S	1.54	8.30414	4.58	0.000272	0.00583	0.269989
ILMN_1761566	C5orf32	NM_032412.3	C5ORF32	Homo sapiens chromosome 5 open reading frame 32 (C5orf32), mRNA.	84418	ENSG00000120306	Perfect	0	RefSeq_S	1.53	8.86222	12.8	4.35e-10	6.19e-07	13.3552
ILMN_1753890	TMEM97	NM_014573.2	TMEM97	Homo sapiens transmembrane protein 97 (TMEM97), mRNA.	27346	ENSG00000109083	Perfect	0	RefSeq_S	1.53	9.81728	10.5	8.27e-09	3.59e-06	10.5563
ILMN_1737709	RPL10L	NM_080746.2	RPL10L	Homo sapiens ribosomal protein L10-like (RPL10L), mRNA.	140801		Perfect	0	RefSeq_S	1.53	10.3202	8.88	9.57e-08	1.71e-05	8.1717
ILMN_1737089	CAPN5	NM_004055.4	CAPN5	Homo sapiens calpain 5 (CAPN5), mRNA.	726	ENSG00000149260	Perfect	1	RefSeq_S	1.53	7.32601	6.5	5.83e-06	0.000312	4.10067
ILMN_2351638	BEX4	NM_001080425.1	BEX4	Homo sapiens BEX family member 4 (BEX4), mRNA.	56271	ENSG00000102409	Perfect	1	RefSeq_A	1.52	8.55872	9.93	1.95e-08	5.84e-06	9.7239
ILMN_2371458	CXCR7	NM_001047841.1	CXCR7	Homo sapiens chemokine (C-X-C motif) receptor 7 (CXCR7), transcript variant 1, mRNA.	57007	ENSG00000144476	Perfect	0	RefSeq_A	1.52	10.5893	10.8	5.81e-09	2.98e-06	10.8954
ILMN_1654609	TIGA1	NM_053000.1	TIGA1	Homo sapiens TIGA1 (TIGA1), mRNA.	114915		Perfect	0	RefSeq_S	1.52	11.591	8.98	8.16e-08	1.54e-05	8.32836
ILMN_1722156	RWDD2A	NM_033411.2	RWDD2A	Homo sapiens RWD domain containing 2A (RWDD2A), mRNA.	112611	ENSG00000013392	Perfect	0	RefSeq_S	1.51	11.0621	6.62	4.61e-06	0.000265	4.33412
ILMN_2135944	CT45-4	NM_001017436.1	CT45-4	Homo sapiens cancer/testis antigen CT45-4 (CT45-4), mRNA.	441520	ENSG00000203947	Perfect****	0	RefSeq_S	1.51	7.92112	8.18	2.95e-07	3.72e-05	7.0648
ILMN_1656934	REPS2	NM_004726.2	REPS2	Homo sapiens RALBP1 associated Eps domain containing 2 (REPS2), transcript variant 1, mRNA.	9185	ENSG00000169891	Perfect	0	RefSeq_A	1.51	8.58082	5.32	5.88e-05	0.00178	1.79611
ILMN_1756612	STK32A	NM_145001.2	STK32A	Homo sapiens serine/threonine kinase 32A (STK32A), mRNA.	202374	ENSG00000169302	Perfect****	0	RefSeq_S	1.51	6.54052	8.83	1.02e-07	1.8e-05	8.1056
ILMN_2342084	BCAP29	NM_018844.2	BCAP29	Homo sapiens B-cell receptor-associated protein 29 (BCAP29), transcript variant 2, mRNA.	55973	ENSG00000075790	Perfect	0	RefSeq_A	1.5	9.67562	8.94	8.67e-08	1.61e-05	8.26849
ILMN_1815024	PRDX5	NM_012094.3	PRDX5	Homo sapiens peroxiredoxin 5 (PRDX5), nuclear gene encoding mitochondrial protein, transcript variant 1, mRNA.	25824	ENSG00000126432	Perfect	0	RefSeq_I	1.5	11.6136	9.86	2.16e-08	6.15e-06	9.62434
ILMN_1692938	PSAT1	NM_021154.3	PSAT1	Homo sapiens phosphoserine aminotransferase 1 (PSAT1), transcript variant 2, mRNA.	29968	ENSG00000135069	Perfect	0	RefSeq_A	1.5	11.9099	6.05	1.38e-05	0.000597	3.24098
ILMN_2197519	ZNF627	NM_145295.2	ZNF627	Homo sapiens zinc finger protein 627 (ZNF627), mRNA.	199692	ENSG00000198551	Bad	0	RefSeq_S	1.5	9.67479	8.94	8.73e-08	1.61e-05	8.26266
ILMN_1681542	HIST1H4E	NM_003545.3	HIST1H4E	Homo sapiens histone cluster 1, H4e (HIST1H4E), mRNA.	8367	ENSG00000198518	Perfect	0	RefSeq_S	1.49	7.30451	4.17	0.000665	0.0118	-0.613955
ILMN_1764415	ZNF585A	NM_152655.2	ZNF585A	Homo sapiens zinc finger protein 585A (ZNF585A), transcript variant 1, mRNA.	199704	ENSG00000196967	Perfect	0	RefSeq_I	1.49	9.16852	6.9	2.78e-06	0.000186	4.83775
ILMN_2159152	TP53TG3	NM_016212.2	TP53TG3	Homo sapiens TP53 target 3 (TP53TG3), mRNA.	24150		Bad	0	RefSeq_S	1.49	9.41132	9.63	3.04e-08	7.65e-06	9.29441
ILMN_2290808	RPL21	NM_000982.3	RPL21	Homo sapiens ribosomal protein L21 (RPL21), mRNA.	6144	ENSG00000122026	Perfect	0	RefSeq_I	1.48	12.2075	10.6	7.98e-09	3.52e-06	10.5901
ILMN_1751120	HIST1H4H	NM_003543.3	HIST1H4H	Homo sapiens histone cluster 1, H4h (HIST1H4H), mRNA.	8365	ENSG00000158406	Perfect	0	RefSeq_S	1.48	9.86756	4.87	0.000148	0.00362	0.874915
ILMN_1884004			HS.151174	AV723362 HTB Homo sapiens cDNA clone HTBAWF10 5, mRNA sequence	NA		Perfect***	1	Unigene_S	1.48	7.21515	7.44	1.04e-06	8.98e-05	5.81577
ILMN_2181064	GBA3	NM_020973.2	GBA3	Homo sapiens glucosidase, beta, acid 3 (cytosolic) (GBA3), mRNA.	57733	ENSG00000176201	Perfect	0	RefSeq_S	1.48	8.90655	8.22	2.79e-07	3.57e-05	7.11958
ILMN_1673282	LAMP2	NM_002294.1	LAMP2	Homo sapiens lysosomal-associated membrane protein 2 (LAMP2), transcript variant LAMP2A, mRNA.	3920	ENSG00000005893	Perfect	0	RefSeq_I	1.47	10.7185	10.4	9.78e-09	4.03e-06	10.3939
ILMN_1743662	KBTBD3	NM_198439.1	KBTBD3	Homo sapiens kelch repeat and BTB (POZ) domain containing 3 (KBTBD3), transcript variant 2, mRNA.	143879	ENSG00000182359	Perfect	0	RefSeq_I	1.46	7.4676	8.84	1.01e-07	1.79e-05	8.11639
ILMN_1749244	LYRM1	NM_020424.2	LYRM1	Homo sapiens LYR motif containing 1 (LYRM1), mRNA.	57149	ENSG00000102897	Perfect	0	RefSeq_S	1.46	11.5213	8.2	2.87e-07	3.64e-05	7.09042
ILMN_1701918	KLHDC9	NM_001007256.1	KLHDC9	Homo sapiens kelch domain containing 9 (KLHDC9), transcript variant 3, mRNA.	126823	ENSG00000162755	Perfect	1	RefSeq_A	1.46	10.5716	7.56	8.49e-07	7.76e-05	6.01666
ILMN_1804798	BEXL1	XM_936467.2	BEXL1	PREDICTED: Homo sapiens brain expressed X-linked-like 1 (BEXL1), mRNA.	56271	ENSG00000102409	Bad	0	RefSeq_A	1.46	10.1906	10.2	1.34e-08	4.86e-06	10.0864
ILMN_1681008	CGRRF1	NM_006568.2	CGRRF1	Homo sapiens cell growth regulator with ring finger domain 1 (CGRRF1), mRNA.	10668	ENSG00000100532	Perfect	0	RefSeq_S	1.46	9.4973	9.25	5.38e-08	1.14e-05	8.73565
ILMN_1776125	TRK1	NR_001449.1	TRK1	Homo sapiens tRNA lysine 1 (TRK1) on chromosome 17.	7206		Bad	2	RefSeq_S	1.46	7.96449	9.77	2.47e-08	6.7e-06	9.49667
ILMN_2182850	C11orf85	NM_001037225.1	C11ORF85	Homo sapiens chromosome 11 open reading frame 85 (C11orf85), mRNA.	283129	ENSG00000168070	Perfect	1	RefSeq_S	1.46	7.9715	7.59	8.13e-07	7.55e-05	6.06037
ILMN_2405521	MTHFD2	NM_001040409.1	MTHFD2	Homo sapiens methylenetetrahydrofolate dehydrogenase (NADP+ dependent) 2, methenyltetrahydrofolate cyclohydrolase (MTHFD2), nuclear gene encoding mitochondrial protein, transcript variant 2, mRNA.	10797	ENSG00000065911	Perfect	0	RefSeq_A	1.45	11.0566	8.34	2.27e-07	3.1e-05	7.32303
ILMN_1771599	PLOD2	NM_000935.2	PLOD2	Homo sapiens procollagen-lysine, 2-oxoglutarate 5-dioxygenase 2 (PLOD2), transcript variant 2, mRNA.	5352	ENSG00000152952	Perfect	0	RefSeq_A	1.45	7.4866	3.02	0.00786	0.0828	-3.02232
ILMN_1702501	RPS6KA2	NM_001006932.1	RPS6KA2	Homo sapiens ribosomal protein S6 kinase, 90kDa, polypeptide 2 (RPS6KA2), transcript variant 2, mRNA.	6196	ENSG00000071242	Perfect	0	RefSeq_A	1.45	8.88095	7.51	9.21e-07	8.25e-05	5.93631
ILMN_2195821	C5orf41	NM_153607.1	C5ORF41	Homo sapiens chromosome 5 open reading frame 41 (C5orf41), mRNA.	153222	ENSG00000164463	Perfect	0	RefSeq_S	1.45	7.07616	9.82	2.28e-08	6.34e-06	9.57539
ILMN_1695362	ZNF32	NM_001005368.1	ZNF32	Homo sapiens zinc finger protein 32 (ZNF32), transcript variant 2, mRNA.	7580	ENSG00000169740	Perfect	0	RefSeq_A	1.44	9.5065	8.44	1.94e-07	2.75e-05	7.47887
ILMN_1669888	CSTA	NM_005213.3	CSTA	Homo sapiens cystatin A (stefin A) (CSTA), mRNA.	1475	ENSG00000121552	Perfect	0	RefSeq_S	1.44	7.36504	10.8	5.81e-09	2.98e-06	10.8964
ILMN_1713764	LOC440928	XM_942885.1	LOC440928	PREDICTED: Homo sapiens hypothetical LOC440928 (LOC440928), mRNA.	440928		Perfect	0	RefSeq_A	1.44	7.91149	11.8	1.56e-09	1.39e-06	12.1488
ILMN_1663401	LARP6	NM_197958.1	LARP6	Homo sapiens La ribonucleoprotein domain family, member 6 (LARP6), transcript variant 2, mRNA.	55323	ENSG00000166173	Bad	0	RefSeq_I	1.44	10.5913	6.06	1.34e-05	0.000582	3.27377
ILMN_1740772	APBB3	NM_133172.2	APBB3	Homo sapiens amyloid beta (A4) precursor protein-binding, family B, member 3 (APBB3), transcript variant 3, mRNA.	10307	ENSG00000113108	Perfect	0	RefSeq_A	1.44	9.36087	8.92	8.92e-08	1.62e-05	8.24126
ILMN_1684042	BET1	NM_005868.4	BET1	Homo sapiens blocked early in transport 1 homolog (S. cerevisiae) (BET1), mRNA.	10282	ENSG00000105829	Perfect	0	RefSeq_S	1.43	9.1059	7.88	4.92e-07	5.32e-05	6.55799
ILMN_1744252	LOC729264	XM_001133677.1	LOC729264	PREDICTED: Homo sapiens similar to TP53TG3 protein, transcript variant 2 (LOC729264), mRNA.	729264		Bad	1	RefSeq_A	1.43	8.891	8.98	8.2e-08	1.54e-05	8.32348
ILMN_1783231	PLEKHB1	NM_021200.1	PLEKHB1	Homo sapiens pleckstrin homology domain containing, family B (evectins) member 1 (PLEKHB1), mRNA.	58473	ENSG00000021300	Perfect	0	RefSeq_S	1.43	9.36524	8.89	9.42e-08	1.7e-05	8.18782
ILMN_1777170	LOC440585	XM_942137.2	LOC440585	PREDICTED: Homo sapiens hypothetical LOC440585, transcript variant 3 (LOC440585), mRNA.	440585		Perfect	0	RefSeq_A	1.43	7.67826	6.5	5.8e-06	0.000312	4.10503
ILMN_1729033	RPL9	NM_001024921.2	RPL9	Homo sapiens ribosomal protein L9 (RPL9), transcript variant 2, mRNA.	6133		Perfect	0	RefSeq_I	1.43	9.83952	10.1	1.48e-08	5.07e-06	9.9905
ILMN_1798360	CXCR7	NM_020311.2	CXCR7	Homo sapiens chemokine (C-X-C motif) receptor 7 (CXCR7), mRNA.	57007	ENSG00000144476	Perfect	0	RefSeq_S	1.42	12.1727	10.5	8.19e-09	3.58e-06	10.5656
ILMN_1881081			HS.571151	AV705309 ADB Homo sapiens cDNA clone ADBBWE05 5, mRNA sequence	NA		Perfect***	0	Unigene_S	1.42	7.88023	9.44	4.01e-08	9.26e-06	9.02368
ILMN_2225735	CRBN	NM_016302.2	CRBN	Homo sapiens cereblon (CRBN), mRNA.	51185	ENSG00000113851	Good	1	RefSeq_S	1.42	9.84567	7.82	5.42e-07	5.62e-05	6.46279
ILMN_1776788	C5orf41	NM_153607.1	C5ORF41	Homo sapiens chromosome 5 open reading frame 41 (C5orf41), mRNA.	153222	ENSG00000164463	Perfect	0	RefSeq_S	1.42	6.9777	7.81	5.52e-07	5.67e-05	6.44477
ILMN_2269256	DNAJC12	NM_021800.2	DNAJC12	Homo sapiens DnaJ (Hsp40) homolog, subfamily C, member 12 (DNAJC12), transcript variant 1, mRNA.	56521	ENSG00000108176	Perfect	1	RefSeq_I	1.42	8.20952	12.1	1.05e-09	1.16e-06	12.5293
ILMN_1850238			HS.98330	PREDICTED: Homo sapiens hypothetical LOC388227 (LOC388227), mRNA	NA		Perfect***	0	Unigene_S	1.42	10.493	9.61	3.11e-08	7.79e-06	9.27308
ILMN_1676563	HTRA1	NM_002775.3	HTRA1	Homo sapiens HtrA serine peptidase 1 (HTRA1), mRNA.	5654	ENSG00000166033	Perfect	0	RefSeq_S	1.42	7.40254	7.31	1.31e-06	0.000106	5.58547
ILMN_2094905	COMMD10	NM_016144.2	COMMD10	Homo sapiens COMM domain containing 10 (COMMD10), mRNA.	51397	ENSG00000145781	Perfect	0	RefSeq_S	1.42	9.93746	5.86	1.98e-05	0.000787	2.88006
ILMN_1787567	TSC22D1	NM_006022.2	TSC22D1	Homo sapiens TSC22 domain family, member 1 (TSC22D1), transcript variant 2, mRNA.	8848	ENSG00000102804	Perfect	1	RefSeq_A	1.41	10.8547	7.56	8.49e-07	7.76e-05	6.01681
ILMN_1786532	CNIH	NM_005776.2	CNIH	Homo sapiens cornichon homolog (Drosophila) (CNIH), mRNA.	10175	ENSG00000100528	Perfect	0	RefSeq_I	1.4	11.093	9	7.86e-08	1.52e-05	8.36488
ILMN_1730773	SNORA70	NR_000011.1	SNORA70	Homo sapiens small nucleolar RNA, H/ACA box 70 (SNORA70), non-coding RNA.	26778		Perfect	0	RefSeq_S	1.38	9.13856	9.75	2.54e-08	6.84e-06	9.46987
ILMN_2220739	TMCO3	NM_017905.3	TMCO3	Homo sapiens transmembrane and coiled-coil domains 3 (TMCO3), mRNA.	55002	ENSG00000150403	Perfect	0	RefSeq_S	1.38	9.13995	9.43	4.1e-08	9.42e-06	9.00244
ILMN_1748529	RLN2	NM_005059.2	RLN2	Homo sapiens relaxin 2 (RLN2), transcript variant 2, mRNA.	6019	ENSG00000107018	Perfect	0	RefSeq_I	1.38	7.47008	7.77	5.95e-07	6.03e-05	6.36963
ILMN_2291619	RAB3IP	NM_001024647.2	RAB3IP	Homo sapiens RAB3A interacting protein (rabin3) (RAB3IP), transcript variant A, mRNA.	117177	ENSG00000133019	Bad	0	RefSeq_I	1.38	9.43864	9.85	2.17e-08	6.15e-06	9.62155
ILMN_1767816	APH1B	NM_031301.2	APH1B	Homo sapiens anterior pharynx defective 1 homolog B (C. elegans) (APH1B), mRNA.	83464	ENSG00000138613	Perfect	0	RefSeq_S	1.37	9.11645	7.3	1.35e-06	0.000109	5.55616
ILMN_2311020	DNAJC12	NM_201262.1	DNAJC12	Homo sapiens DnaJ (Hsp40) homolog, subfamily C, member 12 (DNAJC12), transcript variant 2, mRNA.	56521	ENSG00000108176	Perfect	1	RefSeq_A	1.37	7.98551	8.84	1.01e-07	1.79e-05	8.12108
ILMN_1736054	SUB1	NM_006713.2	SUB1	Homo sapiens SUB1 homolog (S. cerevisiae) (SUB1), mRNA.	10923	ENSG00000113387	Perfect	0	RefSeq_S	1.37	9.85676	7.49	9.68e-07	8.49e-05	5.88706
ILMN_1802780	M160	NM_174941.3	M160	Homo sapiens scavenger receptor cysteine-rich type 1 protein M160 (M160), mRNA.	283316	ENSG00000177675	Perfect	0	RefSeq_S	1.36	9.91773	6.5	5.82e-06	0.000312	4.10274
ILMN_1813456	PCBD1	NM_001001939.1	PCBD1	Homo sapiens 6-pyruvoyl-tetrahydropterin synthase/dimerization cofactor of hepatocyte nuclear factor 1 alpha (TCF1) (PCBD1), transcript variant 2, mRNA.	5092		Bad	1	RefSeq_I	1.35	10.0091	7.23	1.51e-06	0.000118	5.44403
ILMN_1678454	CASP4	NM_001225.3	CASP4	Homo sapiens caspase 4, apoptosis-related cysteine peptidase (CASP4), transcript variant alpha, mRNA.	837	ENSG00000196954	Perfect	0	RefSeq_A	1.35	7.60616	12	1.14e-09	1.18e-06	12.4462
ILMN_1744316	TATDN3	NM_001042553.1	TATDN3	Homo sapiens TatD DNase domain containing 3 (TATDN3), transcript variant 2, mRNA.	128387	ENSG00000203705	Perfect	0	RefSeq_A	1.35	9.24411	8.08	3.49e-07	4.22e-05	6.89657
ILMN_1766505	COMMD10	NM_016144.2	COMMD10	Homo sapiens COMM domain containing 10 (COMMD10), mRNA.	51397	ENSG00000145781	Good	0	RefSeq_S	1.35	10.4452	6.84	3.11e-06	0.000199	4.72832
ILMN_1786972	SARS	NM_006513.2	SARS	Homo sapiens seryl-tRNA synthetase (SARS), mRNA.	6301	ENSG00000031698	Perfect	0	RefSeq_S	1.35	8.80438	7.63	7.51e-07	7.09e-05	6.13921
ILMN_1791123	TMPRSS2	NM_005656.2	TMPRSS2	Homo sapiens transmembrane protease, serine 2 (TMPRSS2), mRNA.	7113	ENSG00000184012	Perfect	0	RefSeq_S	1.34	10.3079	4.58	0.000276	0.00589	0.256958
ILMN_1694731	CLCN7	NM_001287.3	CLCN7	Homo sapiens chloride channel 7 (CLCN7), mRNA.	1186	ENSG00000103249	Perfect	0	RefSeq_S	1.34	9.92722	8.21	2.81e-07	3.58e-05	7.1119
ILMN_1712748	C14orf129	NM_016472.3	C14ORF129	Homo sapiens chromosome 14 open reading frame 129 (C14orf129), mRNA.	51527	ENSG00000100744	Perfect	0	RefSeq_S	1.34	8.9524	7.61	7.77e-07	7.27e-05	6.10513
ILMN_2144573	CTBS	NM_004388.1	CTBS	Homo sapiens chitobiase, di-N-acetyl- (CTBS), mRNA.	1486	ENSG00000117151	Perfect	0	RefSeq_S	1.33	9.69994	8.35	2.25e-07	3.09e-05	7.33209
ILMN_1726981	VEGFB	NM_003377.3	VEGFB	Homo sapiens vascular endothelial growth factor B (VEGFB), mRNA.	7423	ENSG00000173511	Perfect	0	RefSeq_A	1.33	9.28747	6.05	1.38e-05	0.000598	3.23877
ILMN_2343774	XAGE1	NM_133431.1	XAGE1	Homo sapiens X antigen family, member 1 (XAGE1), transcript variant 2, mRNA.	9503	ENSG00000204375	Perfect	0	RefSeq_A	1.33	12.4013	5.34	5.65e-05	0.00172	1.83458
ILMN_1683146	FTH1	NM_002032.2	FTH1	Homo sapiens ferritin, heavy polypeptide 1 (FTH1), mRNA.	2495	ENSG00000167996	Perfect	0	RefSeq_S	1.33	9.86308	5.76	2.42e-05	0.000906	2.68037
ILMN_2228035	HS3ST1	NM_005114.2	HS3ST1	Homo sapiens heparan sulfate (glucosamine) 3-O-sulfotransferase 1 (HS3ST1), mRNA.	9957		Perfect	0	RefSeq_S	1.33	7.71663	8.53	1.66e-07	2.44e-05	7.63321
ILMN_1672783	CT45-4	NM_001017436.1	CT45-4	Homo sapiens cancer/testis antigen CT45-4 (CT45-4), mRNA.	441520	ENSG00000203947	Perfect****	0	RefSeq_S	1.33	9.57859	6.59	4.88e-06	0.000272	4.27898
ILMN_1725791	PTPLA	NM_014241.3	PTPLA	Homo sapiens protein tyrosine phosphatase-like (proline instead of catalytic arginine), member A (PTPLA), mRNA.	9200	ENSG00000165996	Perfect	0	RefSeq_S	1.33	8.63965	5.52	3.96e-05	0.00132	2.19009
ILMN_2168520	C11orf70	NM_032930.1	C11ORF70	Homo sapiens chromosome 11 open reading frame 70 (C11orf70), mRNA.	85016	ENSG00000137691	Perfect	0	RefSeq_S	1.33	8.02541	9.63	3.03e-08	7.65e-06	9.29826
ILMN_2043126	CSAG3A	NM_203311.1	CSAG3A	Homo sapiens CSAG family, member 3A (CSAG3A), mRNA.	389903	ENSG00000197463	Bad	0	RefSeq_S	1.33	10.3618	7.68	6.89e-07	6.67e-05	6.22463
ILMN_1789196	TPM2	NM_213674.1	TPM2	Homo sapiens tropomyosin 2 (beta) (TPM2), transcript variant 2, mRNA.	7169	ENSG00000198467	Perfect	0	RefSeq_I	1.33	7.71031	8.28	2.52e-07	3.34e-05	7.21953
ILMN_1679727	CLK1	NM_004071.2	CLK1	Homo sapiens CDC-like kinase 1 (CLK1), mRNA.	1195	ENSG00000013441	Perfect****	0	RefSeq_A	1.32	8.69039	8.39	2.08e-07	2.88e-05	7.40776
ILMN_1737857	GTF2B	NM_001514.3	GTF2B	Homo sapiens general transcription factor IIB (GTF2B), mRNA.	2959	ENSG00000137947	Perfect	0	RefSeq_S	1.32	9.48078	8.8	1.08e-07	1.82e-05	8.05291
ILMN_1672656	LOC645733	XM_001130623.1	LOC645733	PREDICTED: Homo sapiens hypothetical LOC645733 (LOC645733), mRNA.	645733		Perfect***	0	RefSeq_S	1.32	7.22465	5.81	2.19e-05	0.000844	2.77974
ILMN_1772998	LOC647436	XM_937113.2	LOC647436	PREDICTED: Homo sapiens similar to ribosomal protein L5, transcript variant 1 (LOC647436), mRNA.	647436		Bad	0	RefSeq_A	1.32	7.89034	8.41	2.02e-07	2.83e-05	7.43517
ILMN_1671404	SVIL	NM_003174.3	SVIL	Homo sapiens supervillin (SVIL), transcript variant 1, mRNA.	6840	ENSG00000197321	Perfect	0	RefSeq_A	1.32	7.66918	5.66	2.96e-05	0.00106	2.48088
ILMN_1708787	ZNF627	NM_145295.2	ZNF627	Homo sapiens zinc finger protein 627 (ZNF627), mRNA.	199692	ENSG00000198551	Perfect	0	RefSeq_S	1.32	8.13036	7.84	5.26e-07	5.56e-05	6.49143
ILMN_1725427	B2M	NM_004048.2	B2M	Homo sapiens beta-2-microglobulin (B2M), mRNA.	567	ENSG00000166710	Perfect	0	RefSeq_S	1.32	11.2143	7.4	1.12e-06	9.44e-05	5.73917
ILMN_1806651	PARP8	NM_024615.2	PARP8	Homo sapiens poly (ADP-ribose) polymerase family, member 8 (PARP8), mRNA.	79668	ENSG00000151883	Perfect	0	RefSeq_I	1.31	7.69803	8.77	1.13e-07	1.9e-05	8.00741
ILMN_1679041	SLC3A2	NM_001013251.1	SLC3A2	Homo sapiens solute carrier family 3 (activators of dibasic and neutral amino acid transport), member 2 (SLC3A2), transcript variant 6, mRNA.	6520		Perfect	0	RefSeq_I	1.31	7.95902	7.19	1.64e-06	0.000126	5.36296
ILMN_1683872	VCY	NM_004679.2	VCY	Homo sapiens variable charge, Y-linked (VCY), mRNA.	9084	ENSG00000129862	Perfect	0	RefSeq_S	1.31	9.57608	6.88	2.87e-06	0.00019	4.80584
ILMN_1797974	AIG1	NM_016108.2	AIG1	Homo sapiens androgen-induced 1 (AIG1), mRNA.	51390	ENSG00000146416	Perfect	0	RefSeq_S	1.31	8.46068	9.98	1.81e-08	5.71e-06	9.79931
ILMN_1668582	CRBN	NM_016302.2	CRBN	Homo sapiens cereblon (CRBN), mRNA.	51185	ENSG00000113851	Perfect****	0	RefSeq_S	1.31	9.09267	6.4	7.03e-06	0.00036	3.91466
ILMN_1664350	GBA3	NM_020973.2	GBA3	Homo sapiens glucosidase, beta, acid 3 (cytosolic) (GBA3), mRNA.	57733	ENSG00000176201	Perfect	0	RefSeq_S	1.31	8.37923	5.81	2.21e-05	0.000845	2.77329
ILMN_1670627	CT45-5	NM_001007551.2	CT45-5	Homo sapiens cancer/testis antigen CT45-5 (CT45-5), mRNA.	441521	ENSG00000213441	Perfect	0	RefSeq_S	1.3	7.66496	6.42	6.7e-06	0.000347	3.96168
ILMN_1659405	LOC653773	XM_938755.2	LOC653773	PREDICTED: Homo sapiens similar to ribosomal protein L31 (LOC653773), mRNA.	653773	ENSG00000071082	Perfect****	1	RefSeq_S	1.3	11.182	8.68	1.31e-07	2.08e-05	7.86482
ILMN_1696432	IDH1	NM_005896.2	IDH1	Homo sapiens isocitrate dehydrogenase 1 (NADP+), soluble (IDH1), mRNA.	3417	ENSG00000138413	Perfect	0	RefSeq_S	1.3	9.66158	8.93	8.87e-08	1.62e-05	8.24666
ILMN_1770653	MAL2	NM_052886.2	MAL2	Homo sapiens mal, T-cell differentiation protein 2 (MAL2), mRNA.	114569	ENSG00000147676	Perfect	0	RefSeq_S	1.3	10.6959	7.76	5.99e-07	6.07e-05	6.3624
ILMN_1684554	COL16A1	NM_001856.3	COL16A1	Homo sapiens collagen, type XVI, alpha 1 (COL16A1), mRNA.	1307	ENSG00000084636	Perfect	0	RefSeq_S	1.3	6.76133	4.83	0.000161	0.00386	0.790784
ILMN_2072568	CLDN8	NM_199328.1	CLDN8	Homo sapiens claudin 8 (CLDN8), mRNA.	9073	ENSG00000156284	Perfect	0	RefSeq_S	1.3	8.12714	5.66	2.98e-05	0.00107	2.47389
ILMN_1821531			HS.569162	AV681673 GKB Homo sapiens cDNA clone GKBABD06 5, mRNA sequence	NA		Perfect***	0	Unigene_S	1.29	7.2226	9.69	2.76e-08	7.28e-06	9.3885
ILMN_2144574	CTBS	NM_004388.1	CTBS	Homo sapiens chitobiase, di-N-acetyl- (CTBS), mRNA.	1486	ENSG00000117151	Perfect	2	RefSeq_S	1.29	8.31832	9.19	5.85e-08	1.23e-05	8.65442
ILMN_1893000			HS.257753	qh74h03.x1 Soares_fetal_liver_spleen_1NFLS_S1 Homo sapiens cDNA clone IMAGE:1850453 3, mRNA sequence	NA		Perfect***	0	Unigene_S	1.29	7.06317	6.39	7.17e-06	0.000366	3.89477
ILMN_1655229	SLC7A11	NM_014331.3	SLC7A11	Homo sapiens solute carrier family 7, (cationic amino acid transporter, y+ system) member 11 (SLC7A11), mRNA.	23657	ENSG00000151012	Perfect	0	RefSeq_S	1.28	7.61558	5.69	2.81e-05	0.00102	2.53127
ILMN_1776105	PSPH	NM_004577.3	PSPH	Homo sapiens phosphoserine phosphatase (PSPH), mRNA.	5723	ENSG00000146733	Perfect****	0	RefSeq_S	1.28	10.3874	6.58	4.99e-06	0.000277	4.25617
ILMN_1660900	SNORA7B	NR_002992.2	SNORA7B	Homo sapiens small nucleolar RNA, H/ACA box 7B (SNORA7B), non-coding RNA.	677797	ENSG00000144713	Perfect	0	RefSeq_A	1.28	8.14913	6.45	6.43e-06	0.000338	4.0034
ILMN_1699112	COPB1	NM_016451.3	COPB1	Homo sapiens coatomer protein complex, subunit beta 1 (COPB1), mRNA.	1315	ENSG00000129083	Perfect	0	RefSeq_S	1.28	10.94	9.12	6.59e-08	1.33e-05	8.53844
ILMN_1705629	STEAP1	XM_940149.1	STEAP1	PREDICTED: Homo sapiens six transmembrane epithelial antigen of the prostate 1 (STEAP1), mRNA.	26872	ENSG00000164647	Bad	0	RefSeq_A	1.28	10.5729	6.76	3.55e-06	0.000218	4.59519
ILMN_1716026	ARMCX6	NM_019007.3	ARMCX6	Homo sapiens armadillo repeat containing, X-linked 6 (ARMCX6), transcript variant 1, mRNA.	54470	ENSG00000198960	Perfect	0	RefSeq_I	1.27	8.51008	8.13	3.19e-07	3.93e-05	6.98534
ILMN_1860722			HS.555255	cl44f11.z1 Hembase; Erythroid Precursor Cells (LCB:cl library) Homo sapiens cDNA clone cl44f11 5, mRNA sequence	NA		Perfect***	0	Unigene_S	1.27	8.68616	4.4	0.000406	0.00797	-0.126215
ILMN_1714108	TP53INP1	NM_033285.2	TP53INP1	Homo sapiens tumor protein p53 inducible nuclear protein 1 (TP53INP1), mRNA.	94241	ENSG00000164938	Perfect	0	RefSeq_S	1.27	8.83643	8.3	2.44e-07	3.26e-05	7.2508
ILMN_1655422	RPL17	NM_000985.2	RPL17	Homo sapiens ribosomal protein L17 (RPL17), mRNA.	6139		Perfect	0	RefSeq_S	1.27	13.2784	8.93	8.86e-08	1.62e-05	8.24769
ILMN_1891368			HS.121655	BX104407 Soares fetal liver spleen 1NFLS Homo sapiens cDNA clone IMAGp998O13369, mRNA sequence	NA		Perfect***	0	Unigene_S	1.27	7.40671	7.85	5.14e-07	5.51e-05	6.51483
ILMN_2299612	TMEM150	NM_001031738.1	TMEM150	Homo sapiens transmembrane protein 150 (TMEM150), transcript variant 1, mRNA.	129303	ENSG00000168890	Perfect	1	RefSeq_A	1.27	8.10459	10.4	1.03e-08	4.16e-06	10.3479
ILMN_1685415	HBP1	NM_012257.3	HBP1	Homo sapiens HMG-box transcription factor 1 (HBP1), mRNA.	26959	ENSG00000105856	Perfect	0	RefSeq_S	1.27	7.86611	7.56	8.56e-07	7.78e-05	6.00877
ILMN_1763144	NEU1	NM_000434.2	NEU1	Homo sapiens sialidase 1 (lysosomal sialidase) (NEU1), mRNA.	4758	ENSG00000204386	Perfect	0	RefSeq_S	1.27	8.30111	8.25	2.64e-07	3.45e-05	7.17192
ILMN_2347349	CCNB1IP1	NM_182851.1	CCNB1IP1	Homo sapiens cyclin B1 interacting protein 1 (CCNB1IP1), transcript variant 3, mRNA.	57820	ENSG00000100814	Bad	0	RefSeq_A	1.26	9.99976	8.44	1.93e-07	2.74e-05	7.48433
ILMN_1686082	C14orf79	NM_174891.3	C14ORF79	Homo sapiens chromosome 14 open reading frame 79 (C14orf79), mRNA.	122616	ENSG00000140104	Perfect	1	RefSeq_S	1.26	8.40499	8.68	1.31e-07	2.08e-05	7.8602
ILMN_1654946	ZSCAN18	NM_023926.3	ZSCAN18	Homo sapiens zinc finger and SCAN domain containing 18 (ZSCAN18), mRNA.	65982	ENSG00000121413	Bad	0	RefSeq_S	1.26	8.29227	9.49	3.73e-08	8.73e-06	9.09471
ILMN_1723412	ASCL2	NM_005170.2	ASCL2	Homo sapiens achaete-scute complex homolog 2 (Drosophila) (ASCL2), mRNA.	430	ENSG00000183734	Perfect	0	RefSeq_S	1.26	9.11634	5.54	3.8e-05	0.00128	2.23159
ILMN_1896588			HS.557928	NISC_gg01h11.y1 NCI_CGAP_Kid11 Homo sapiens cDNA clone IMAGE:3253484 5, mRNA sequence	NA		Perfect***	0	Unigene_S	1.26	8.75228	4.68	0.000221	0.00495	0.478263
ILMN_2185563	ANKRA2	NM_023039.2	ANKRA2	Homo sapiens ankyrin repeat, family A (RFXANK-like), 2 (ANKRA2), mRNA.	57763	ENSG00000164331	Perfect	0	RefSeq_S	1.26	9.46167	6.01	1.47e-05	0.000628	3.17506
ILMN_1731546	RPL26	NM_000987.3	RPL26	Homo sapiens ribosomal protein L26 (RPL26), mRNA.	6154	ENSG00000161970	Good	0	RefSeq_S	1.26	12.4168	10.7	6.93e-09	3.32e-06	10.7265
ILMN_2160764	HBP1	NM_012257.3	HBP1	Homo sapiens HMG-box transcription factor 1 (HBP1), mRNA.	26959	ENSG00000105856	Perfect	2	RefSeq_S	1.26	8.63126	7	2.3e-06	0.000162	5.02655
ILMN_1904578			HS.537002	Homo sapiens cDNA clone IMAGE:4811759	NA		Perfect***	0	Unigene_S	1.26	8.11845	5.16	8.15e-05	0.0023	1.46958
ILMN_1755281	FBXO15	NM_152676.1	FBXO15	Homo sapiens F-box protein 15 (FBXO15), mRNA.	201456	ENSG00000141665	Perfect	0	RefSeq_S	1.25	8.06388	9.83	2.25e-08	6.31e-06	9.58541
ILMN_2390310	C17orf91	NM_001001870.1	C17ORF91	Homo sapiens chromosome 17 open reading frame 91 (C17orf91), transcript variant 2, mRNA.	84981	ENSG00000186594	Bad	0	RefSeq_A	1.25	7.4874	6.86	2.96e-06	0.000195	4.77473
ILMN_1683065	C2orf64	NM_001008215.1	C2ORF64	Homo sapiens chromosome 2 open reading frame 64 (C2orf64), mRNA.	493753	ENSG00000183513	Perfect	0	RefSeq_S	1.25	9.36383	8.01	3.92e-07	4.57e-05	6.78354
ILMN_1771057	XAB2	NM_020196.2	XAB2	Homo sapiens XPA binding protein 2 (XAB2), mRNA.	56949	ENSG00000076924	Perfect	1	RefSeq_S	1.25	11.9666	5.52	3.94e-05	0.00132	2.1952
ILMN_1671800	LOC643911	XM_931911.2	LOC643911	PREDICTED: Homo sapiens hypothetical LOC643911 (LOC643911), mRNA.	643911		Perfect	0	RefSeq_S	1.25	9.01298	11.3	2.81e-09	1.85e-06	11.5909
ILMN_2147114	PSPH	NM_004577.3	PSPH	Homo sapiens phosphoserine phosphatase (PSPH), mRNA.	5723	ENSG00000146733	Bad	0	RefSeq_S	1.25	8.74074	6.56	5.17e-06	0.000286	4.2206
ILMN_1655758	LOC646407	XM_929333.1	LOC646407	PREDICTED: Homo sapiens similar to mucosal vascular addressin cell adhesion molecule 1 isoform a precursor (LOC646407), mRNA.	646407		Bad	1	RefSeq_S	1.24	9.1023	10.9	4.84e-09	2.7e-06	11.0717
ILMN_1778673	GOLGA7	NM_001002296.1	GOLGA7	Homo sapiens golgi autoantigen, golgin subfamily a, 7 (GOLGA7), transcript variant 2, mRNA.	51125	ENSG00000147533	Perfect	0	RefSeq_A	1.24	10.8275	9.12	6.57e-08	1.33e-05	8.54095
ILMN_1802631	AGA	NM_000027.2	AGA	Homo sapiens aspartylglucosaminidase (AGA), mRNA.	175	ENSG00000038002	Perfect	0	RefSeq_S	1.24	8.51485	7.58	8.27e-07	7.61e-05	6.0432
ILMN_1711729	LOC442454	NR_002308.1	LOC442454	Homo sapiens ubiquinol-cytochrome c reductase binding protein pseudogene (LOC442454), non-coding RNA.	442454	ENSG00000156467	Perfect****	0	RefSeq_S	1.23	10.7148	6.21	1e-05	0.000468	3.56162
ILMN_1693014	CEBPB	NM_005194.2	CEBPB	Homo sapiens CCAAT/enhancer binding protein (C/EBP), beta (CEBPB), mRNA.	1051	ENSG00000172216	Perfect	0	RefSeq_S	1.23	11.9245	6.98	2.4e-06	0.000167	4.98356
ILMN_2119774	CYP2R1	NM_024514.4	CYP2R1	Homo sapiens cytochrome P450, family 2, subfamily R, polypeptide 1 (CYP2R1), mRNA.	120227	ENSG00000186104	Perfect	0	RefSeq_S	1.23	8.47759	7.58	8.2e-07	7.57e-05	6.0513
ILMN_2100458	RFESD	NM_173362.2	RFESD	Homo sapiens Rieske (Fe-S) domain containing (RFESD), mRNA.	317671	ENSG00000175449	Good	0	RefSeq_S	1.23	8.30905	8.41	2.03e-07	2.83e-05	7.4326
ILMN_1796245	DNASE2	NM_001375.2	DNASE2	Homo sapiens deoxyribonuclease II, lysosomal (DNASE2), mRNA.	1777	ENSG00000105612	Bad	0	RefSeq_S	1.23	10.3593	7.46	1.02e-06	8.84e-05	5.83667
ILMN_2344221	IGSF5	NM_001080444.1	IGSF5	Homo sapiens immunoglobulin superfamily, member 5 (IGSF5), mRNA.	150084	ENSG00000183067	Perfect	0	RefSeq_A	1.23	8.85896	6.67	4.26e-06	0.00025	4.41414
ILMN_2255310	RPS15A	NM_001019.4	RPS15A	Homo sapiens ribosomal protein S15a (RPS15A), transcript variant 2, mRNA.	6210	ENSG00000134419	Perfect	1	RefSeq_I	1.23	12.2855	6.21	1e-05	0.000469	3.55968
ILMN_1769277	LOC651436	XM_940587.1	LOC651436	PREDICTED: Homo sapiens similar to ribosomal protein L9 (LOC651436), mRNA.	651436	ENSG00000163682	Perfect****	0	RefSeq_S	1.23	13.3794	8.29	2.48e-07	3.3e-05	7.23612
ILMN_1744534	LYRM5	NM_001001660.2	LYRM5	Homo sapiens LYR motif containing 5 (LYRM5), mRNA.	144363	ENSG00000205707	Perfect	1	RefSeq_S	1.23	11.1546	8.25	2.64e-07	3.45e-05	7.17235
ILMN_1761242	COMMD1	NM_152516.2	COMMD1	Homo sapiens copper metabolism (Murr1) domain containing 1 (COMMD1), mRNA.	150684	ENSG00000173163	Perfect	0	RefSeq_S	1.23	10.8282	5.72	2.63e-05	0.000971	2.59775
ILMN_1704418	FOXD1	NM_004472.2	FOXD1	Homo sapiens forkhead box D1 (FOXD1), mRNA.	2297		Perfect	0	RefSeq_S	1.23	7.47037	6.23	9.72e-06	0.000458	3.591
ILMN_1710303	TTC25	NM_031421.2	TTC25	Homo sapiens tetratricopeptide repeat domain 25 (TTC25), mRNA.	83538	ENSG00000204815	Perfect	0	RefSeq_S	1.23	7.30888	6.64	4.44e-06	0.000257	4.37206
ILMN_1865735			HS.107801	AGENCOURT_14360862 NIH_MGC_187 Homo sapiens cDNA clone IMAGE:30405414 5, mRNA sequence	NA		Perfect***	0	Unigene_S	1.23	8.25433	6.88	2.86e-06	0.00019	4.80926
ILMN_1763704	RGS11	NM_183337.1	RGS11	Homo sapiens regulator of G-protein signaling 11 (RGS11), transcript variant 1, mRNA.	8786	ENSG00000076344	Perfect	0	RefSeq_A	1.22	7.50068	8.03	3.8e-07	4.47e-05	6.81407
ILMN_2374234	PRKACB	NM_002731.2	PRKACB	Homo sapiens protein kinase, cAMP-dependent, catalytic, beta (PRKACB), transcript variant 2, mRNA.	5567	ENSG00000142875	Perfect	1	RefSeq_A	1.22	10.0177	7.02	2.22e-06	0.000158	5.06448
ILMN_1769409	C9orf123	NM_033428.1	C9ORF123	Homo sapiens chromosome 9 open reading frame 123 (C9orf123), mRNA.	90871	ENSG00000137038	Bad	0	RefSeq_S	1.22	9.61901	6.29	8.73e-06	0.000423	3.69806
ILMN_1700950	LOC646567	XM_929503.2	LOC646567	PREDICTED: Homo sapiens similar to HSPC307 (LOC646567), mRNA.	646567	ENSG00000198856	Perfect****	1	RefSeq_S	1.22	10.8984	7.19	1.63e-06	0.000125	5.3692
ILMN_1774823	RPL34	NM_033625.2	RPL34	Homo sapiens ribosomal protein L34 (RPL34), transcript variant 2, mRNA.	6164	ENSG00000109475	Perfect	0	RefSeq_I	1.22	11.2104	9.21	5.68e-08	1.2e-05	8.68364
ILMN_1810577	RPS4X	NM_001007.3	RPS4X	Homo sapiens ribosomal protein S4, X-linked (RPS4X), mRNA.	6191	ENSG00000198034	Perfect****	0	RefSeq_S	1.22	12.5198	8.16	3.05e-07	3.83e-05	7.0302
ILMN_1683635	C11orf70	NM_032930.1	C11ORF70	Homo sapiens chromosome 11 open reading frame 70 (C11orf70), mRNA.	85016	ENSG00000137691	Perfect	0	RefSeq_S	1.22	8.23815	8.15	3.1e-07	3.86e-05	7.01313
ILMN_1762747	RPL15	NM_002948.2	RPL15	Homo sapiens ribosomal protein L15 (RPL15), mRNA.	6138	ENSG00000174748	Perfect	0	RefSeq_S	1.21	11.8629	7.38	1.17e-06	9.72e-05	5.69814
ILMN_1862217			HS.532698	Homo sapiens cDNA FLJ33115 fis, clone TRACH2001314	NA		Perfect***	0	Unigene_S	1.21	8.71988	7.04	2.13e-06	0.000153	5.10284
ILMN_1711276	LOC646407	XM_929333.1	LOC646407	PREDICTED: Homo sapiens similar to mucosal vascular addressin cell adhesion molecule 1 isoform a precursor (LOC646407), mRNA.	646407		Bad	1	RefSeq_S	1.21	9.37307	9.78	2.4e-08	6.63e-06	9.522
ILMN_1679587	LOC651202	XM_940333.2	LOC651202	PREDICTED: Homo sapiens similar to large subunit ribosomal protein L36a (LOC651202), mRNA.	651202	ENSG00000102391	Perfect	1	RefSeq_S	1.21	10.0513	7.5	9.41e-07	8.36e-05	5.915
ILMN_1791306	C9orf103	NM_001001551.1	C9ORF103	Homo sapiens chromosome 9 open reading frame 103 (C9orf103), mRNA.	414328	ENSG00000148057	Good	0	RefSeq_S	1.21	9.21153	6.4	7.04e-06	0.000361	3.91263
ILMN_1659753	LAMP2	NM_013995.1	LAMP2	Homo sapiens lysosomal-associated membrane protein 2 (LAMP2), transcript variant LAMP2B, mRNA.	3920	ENSG00000005893	Perfect	0	RefSeq_A	1.21	9.2657	8.04	3.76e-07	4.45e-05	6.82308
ILMN_1684158	GPT2	NM_133443.1	GPT2	Homo sapiens glutamic pyruvate transaminase (alanine aminotransferase) 2 (GPT2), mRNA.	84706	ENSG00000166123	Perfect	0	RefSeq_S	1.21	10.6976	8.77	1.14e-07	1.9e-05	8.00117
ILMN_2087989	ZFAND1	NM_024699.1	ZFAND1	Homo sapiens zinc finger, AN1-type domain 1 (ZFAND1), mRNA.	79752	ENSG00000104231	Bad	0	RefSeq_S	1.21	8.3586	7.99	4.1e-07	4.71e-05	6.73803
ILMN_1777378	COMMD6	NM_203497.2	COMMD6	Homo sapiens COMM domain containing 6 (COMMD6), transcript variant 1, mRNA.	170622	ENSG00000188243	Perfect	0	RefSeq_A	1.21	12.3275	9.73	2.6e-08	6.9e-06	9.44659
ILMN_1785268	CD58	NM_001779.1	CD58	Homo sapiens CD58 molecule (CD58), mRNA.	965	ENSG00000116815	Perfect	0	RefSeq_S	1.2	8.44754	7.66	7.17e-07	6.87e-05	6.18442
ILMN_2395451	ASS1	NM_054012.3	ASS1	Homo sapiens argininosuccinate synthetase 1 (ASS1), transcript variant 2, mRNA.	445	ENSG00000130707	Perfect	0	RefSeq_A	1.2	7.87471	5.38	5.21e-05	0.00162	1.9165
ILMN_1662587	PNPLA7	NM_152286.2	PNPLA7	Homo sapiens patatin-like phospholipase domain containing 7 (PNPLA7), mRNA.	375775	ENSG00000130653	Good	0	RefSeq_S	1.2	9.59699	7.56	8.52e-07	7.77e-05	6.01352
ILMN_2049727	C20orf111	NM_016470.6	C20ORF111	Homo sapiens chromosome 20 open reading frame 111 (C20orf111), mRNA.	51526	ENSG00000132823	Perfect	0	RefSeq_S	1.2	10.4095	6.91	2.7e-06	0.000182	4.8669
ILMN_1706028	VCX2	NM_016378.2	VCX2	Homo sapiens variable charge, X-linked 2 (VCX2), mRNA.	51480	ENSG00000205642	Perfect****	0	RefSeq_A	1.2	9.52683	7.57	8.35e-07	7.67e-05	6.03381
ILMN_1800225	PPARG	NM_015869.4	PPARG	Homo sapiens peroxisome proliferator-activated receptor gamma (PPARG), transcript variant 2, mRNA.	5468	ENSG00000132170	Perfect	0	RefSeq_A	1.2	8.31606	6.74	3.69e-06	0.000225	4.55592
ILMN_1806473	BEX5	NM_001012978.1	BEX5	Homo sapiens BEX family member 5 (BEX5), mRNA.	340542	ENSG00000184515	Perfect	0	RefSeq_S	1.2	7.4776	6.85	3.04e-06	0.000197	4.74924
ILMN_1740234	GSTO2	NM_183239.1	GSTO2	Homo sapiens glutathione S-transferase omega 2 (GSTO2), mRNA.	119391	ENSG00000065621	Perfect	0	RefSeq_S	1.2	8.08232	7.86	5.08e-07	5.46e-05	6.52681
ILMN_2383975	PRDX5	NM_181652.1	PRDX5	Homo sapiens peroxiredoxin 5 (PRDX5), nuclear gene encoding mitochondrial protein, transcript variant 3, mRNA.	25824	ENSG00000126432	Bad	2	RefSeq_A	1.2	13.1792	7.61	7.79e-07	7.28e-05	6.10215
ILMN_2050023	CCDC23	NM_199342.1	CCDC23	Homo sapiens coiled-coil domain containing 23 (CCDC23), mRNA.	374969	ENSG00000177868	Perfect	1	RefSeq_S	1.2	9.82781	7.85	5.2e-07	5.54e-05	6.5033
ILMN_1782538	VIM	NM_003380.2	VIM	Homo sapiens vimentin (VIM), mRNA.	7431	ENSG00000026025	Perfect	0	RefSeq_S	1.2	7.69141	6.01	1.49e-05	0.000632	3.16738
ILMN_1742109	DNAJC19	NM_145261.2	DNAJC19	Homo sapiens DnaJ (Hsp40) homolog, subfamily C, member 19 (DNAJC19), mRNA.	131118	ENSG00000205981	Bad	0	RefSeq_A	1.2	9.21284	8.56	1.58e-07	2.38e-05	7.68111
ILMN_1800898	ARG2	NM_001172.3	ARG2	Homo sapiens arginase, type II (ARG2), nuclear gene encoding mitochondrial protein, mRNA.	384	ENSG00000081181	Perfect	0	RefSeq_S	1.2	8.0898	3.74	0.00166	0.024	-1.51167
ILMN_1771652	BAIAP2L2	NM_025045.4	BAIAP2L2	Homo sapiens BAI1-associated protein 2-like 2 (BAIAP2L2), mRNA.	80115	ENSG00000128298	Perfect	0	RefSeq_S	1.19	7.20292	8.05	3.7e-07	4.41e-05	6.8406
ILMN_1756877	C14orf179	NM_052873.1	C14ORF179	Homo sapiens chromosome 14 open reading frame 179 (C14orf179), mRNA.	112752	ENSG00000119650	Perfect****	0	RefSeq_S	1.19	9.5438	8.24	2.68e-07	3.48e-05	7.15779
ILMN_1736042	ME1	NM_002395.3	ME1	Homo sapiens malic enzyme 1, NADP(+)-dependent, cytosolic (ME1), mRNA.	4199	ENSG00000065833	Perfect	0	RefSeq_S	1.19	9.20077	6.55	5.3e-06	0.000292	4.19655
ILMN_1652128	LMBRD1	NM_018368.2	LMBRD1	Homo sapiens LMBR1 domain containing 1 (LMBRD1), mRNA.	55788	ENSG00000168216	Perfect****	0	RefSeq_S	1.19	8.83467	6.31	8.29e-06	0.000408	3.74947
ILMN_1803073	DNAJC12	NM_021800.2	DNAJC12	Homo sapiens DnaJ (Hsp40) homolog, subfamily C, member 12 (DNAJC12), transcript variant 1, mRNA.	56521	ENSG00000108176	Perfect	0	RefSeq_I	1.19	8.01099	10.6	7.77e-09	3.52e-06	10.6161
ILMN_1803219	TMC4	NM_144686.1	TMC4	Homo sapiens transmembrane channel-like 4 (TMC4), mRNA.	147798	ENSG00000167608	Bad	0	RefSeq_S	1.19	7.63536	8.32	2.34e-07	3.16e-05	7.29141
ILMN_1700316	LOC440055	XM_495885.3	LOC440055	PREDICTED: Homo sapiens similar to ribosomal protein S12 (LOC440055), mRNA.	440055	ENSG00000112306	Bad	0	RefSeq_A	1.19	11.7123	7.71	6.52e-07	6.45e-05	6.27968
ILMN_1756417	ANKRD37	NM_181726.2	ANKRD37	Homo sapiens ankyrin repeat domain 37 (ANKRD37), mRNA.	353322	ENSG00000186352	Perfect	0	RefSeq_S	1.19	8.76065	3.65	0.00201	0.0282	-1.70325
ILMN_1803852	LOC653297	XM_926730.1	LOC653297	PREDICTED: Homo sapiens similar to CSAG family, member 2 (LOC653297), mRNA.	653297	ENSG00000214915	Perfect****	0	RefSeq_S	1.19	9.25692	9.17	6.1e-08	1.26e-05	8.61311
ILMN_1766261	SLC2A12	NM_145176.2	SLC2A12	Homo sapiens solute carrier family 2 (facilitated glucose transporter), member 12 (SLC2A12), mRNA.	154091	ENSG00000146411	Perfect	0	RefSeq_S	1.18	7.44737	5.15	8.28e-05	0.00232	1.45403
ILMN_1746948	MYL5	NM_002477.1	MYL5	Homo sapiens myosin, light chain 5, regulatory (MYL5), mRNA.	4636	ENSG00000215375	Perfect****	0	RefSeq_S	1.18	9.57685	7.25	1.46e-06	0.000116	5.47711
ILMN_1659017	C11orf74	NM_138787.2	C11ORF74	Homo sapiens chromosome 11 open reading frame 74 (C11orf74), mRNA.	119710	ENSG00000166352	Perfect	0	RefSeq_S	1.18	9.2725	8.52	1.71e-07	2.49e-05	7.60398
ILMN_2412880	CSAG3B	NM_001080848.1	CSAG3B	Homo sapiens CSAG family, member 3B (CSAG3B), mRNA.	728461	ENSG00000197463	Bad	0	RefSeq_A	1.18	10.6114	6.84	3.08e-06	0.000198	4.73779
ILMN_1697639	OGT	NM_181673.1	OGT	Homo sapiens O-linked N-acetylglucosamine (GlcNAc) transferase (UDP-N-acetylglucosamine:polypeptide-N-acetylglucosaminyl transferase) (OGT), transcript variant 2, mRNA.	8473	ENSG00000147162	Perfect	0	RefSeq_A	1.18	9.77924	8.11	3.34e-07	4.09e-05	6.9394
ILMN_1724376	C2orf30	NM_015701.2	C2ORF30	Homo sapiens chromosome 2 open reading frame 30 (C2orf30), mRNA.	27248	ENSG00000068912	Bad	0	RefSeq_S	1.18	9.11971	7.24	1.5e-06	0.000118	5.45221
ILMN_2405470	KLHDC9	NM_001007255.1	KLHDC9	Homo sapiens kelch domain containing 9 (KLHDC9), transcript variant 2, mRNA.	126823	ENSG00000162755	Perfect	0	RefSeq_A	1.18	9.27762	5.78	2.33e-05	0.000882	2.71981
ILMN_1706326	MRPL33	NM_145330.2	MRPL33	Homo sapiens mitochondrial ribosomal protein L33 (MRPL33), nuclear gene encoding mitochondrial protein, transcript variant 2, mRNA.	9553	ENSG00000163797	Perfect	0	RefSeq_A	1.18	12.5886	6.61	4.69e-06	0.000266	4.31672
ILMN_2197225	EIF4EBP3	NM_003732.2	EIF4EBP3	Homo sapiens eukaryotic translation initiation factor 4E binding protein 3 (EIF4EBP3), mRNA.	8637	ENSG00000131503	Perfect	0	RefSeq_S	1.18	8.8763	8.53	1.68e-07	2.46e-05	7.62091
ILMN_1739497	GTF2H5	NM_207118.1	GTF2H5	Homo sapiens general transcription factor IIH, polypeptide 5 (GTF2H5), mRNA.	404672	ENSG00000185068	Perfect	0	RefSeq_S	1.18	10.045	7.56	8.46e-07	7.76e-05	6.02112
ILMN_2143795	MGC4677	NM_052871.3	MGC4677	Homo sapiens hypothetical protein MGC4677 (MGC4677), mRNA.	112597	ENSG00000172965	Perfect****	1	RefSeq_S	1.18	10.9734	6.97	2.44e-06	0.000168	4.97021
ILMN_1792508	TMEM59	NM_004872.3	TMEM59	Homo sapiens transmembrane protein 59 (TMEM59), mRNA.	9528	ENSG00000116209	Perfect	0	RefSeq_S	1.17	12.5508	8.1	3.36e-07	4.1e-05	6.93379
ILMN_1793859	ALDH2	NM_000690.2	ALDH2	Homo sapiens aldehyde dehydrogenase 2 family (mitochondrial) (ALDH2), nuclear gene encoding mitochondrial protein, mRNA.	217	ENSG00000111275	Perfect	0	RefSeq_S	1.17	8.35503	7.87	5e-07	5.39e-05	6.54167
ILMN_1703477	ARHGEF2	NM_004723.2	ARHGEF2	Homo sapiens rho/rac guanine nucleotide exchange factor (GEF) 2 (ARHGEF2), mRNA.	9181	ENSG00000116584	Perfect	0	RefSeq_S	1.17	9.1994	3.88	0.00123	0.0191	-1.2229
ILMN_1677385	C8orf40	NM_138436.2	C8ORF40	Homo sapiens chromosome 8 open reading frame 40 (C8orf40), mRNA.	114926	ENSG00000176209	Perfect	0	RefSeq_S	1.17	11.1833	8.55	1.62e-07	2.42e-05	7.6526
ILMN_1808757	RPL37A	NM_000998.3	RPL37A	Homo sapiens ribosomal protein L37a (RPL37A), mRNA.	6168	ENSG00000197756	Bad	0	RefSeq_S	1.17	7.55723	7.83	5.3e-07	5.58e-05	6.48338
ILMN_1728403	C21orf119	NM_032910.2	C21ORF119	Homo sapiens chromosome 21 open reading frame 119 (C21orf119), mRNA.	84996	ENSG00000186837	Perfect	0	RefSeq_S	1.17	9.14226	10.9	5.16e-09	2.74e-06	11.0094
ILMN_2391765	C6orf48	NM_001040437.1	C6ORF48	Homo sapiens chromosome 6 open reading frame 48 (C6orf48), transcript variant 1, mRNA.	50854	ENSG00000204387	Perfect	0	RefSeq_A	1.17	12.8538	8.33	2.31e-07	3.12e-05	7.30471
ILMN_1741219	RRAGB	NM_006064.3	RRAGB	Homo sapiens Ras-related GTP binding B (RRAGB), transcript variant RAGBs, mRNA.	10325	ENSG00000083750	Perfect	0	RefSeq_A	1.17	8.7494	5.27	6.48e-05	0.00192	1.69871
ILMN_1730998	TSPAN6	NM_003270.2	TSPAN6	Homo sapiens tetraspanin 6 (TSPAN6), mRNA.	7105	ENSG00000000003	Perfect	0	RefSeq_S	1.17	7.89809	6.07	1.32e-05	0.00058	3.2835
ILMN_1758543	CNIH	NM_005776.2	CNIH	Homo sapiens cornichon homolog (Drosophila) (CNIH), mRNA.	10175	ENSG00000100528	Perfect	0	RefSeq_A	1.17	11.563	8.52	1.68e-07	2.46e-05	7.61756
ILMN_1803559	FLJ39632	XR_015133.1	FLJ39632	PREDICTED: Homo sapiens misc_RNA (FLJ39632), miscRNA.	642477	ENSG00000206197	Perfect****	0	RefSeq_S	1.16	7.65655	7.98	4.12e-07	4.73e-05	6.73319
ILMN_2397028	SERPINB8	NM_002640.3	SERPINB8	Homo sapiens serpin peptidase inhibitor, clade B (ovalbumin), member 8 (SERPINB8), transcript variant 1, mRNA.	5271	ENSG00000166401	Perfect	0	RefSeq_A	1.16	6.87491	7.31	1.31e-06	0.000106	5.58775
ILMN_1757604	TPM2	NM_213674.1	TPM2	Homo sapiens tropomyosin 2 (beta) (TPM2), transcript variant 2, mRNA.	7169	ENSG00000198467	Good****	1	RefSeq_A	1.16	7.16103	7.21	1.56e-06	0.000121	5.41036
ILMN_1693401	KLHL28	NM_017658.3	KLHL28	Homo sapiens kelch-like 28 (Drosophila) (KLHL28), mRNA.	54813	ENSG00000179454	Perfect	0	RefSeq_S	1.16	8.42265	6.59	4.87e-06	0.000272	4.28006
ILMN_1694174	TRIM68	NM_018073.5	TRIM68	Homo sapiens tripartite motif-containing 68 (TRIM68), mRNA.	55128	ENSG00000167333	Perfect	0	RefSeq_S	1.16	9.19944	7.9	4.77e-07	5.26e-05	6.58805
ILMN_1776586	RPL26L1	NM_016093.2	RPL26L1	Homo sapiens ribosomal protein L26-like 1 (RPL26L1), mRNA.	51121	ENSG00000037241	Perfect	0	RefSeq_S	1.16	10.5805	8.68	1.32e-07	2.08e-05	7.85647
ILMN_2083333	PMS2L5	NM_174930.2	PMS2L5	Homo sapiens postmeiotic segregation increased 2-like 5 (PMS2L5), mRNA.	5383	ENSG00000123965	Perfect	0	RefSeq_S	1.16	9.64938	7.5	9.43e-07	8.36e-05	5.91253
ILMN_1679106	LOC644919	XM_928006.1	LOC644919	PREDICTED: Homo sapiens hypothetical protein LOC644919 (LOC644919), mRNA.	644919		Bad	0	RefSeq_S	1.16	8.0443	6.79	3.37e-06	0.000212	4.64729
ILMN_1751956	MGST3	NM_004528.2	MGST3	Homo sapiens microsomal glutathione S-transferase 3 (MGST3), mRNA.	4259	ENSG00000143198	Perfect	0	RefSeq_S	1.16	11.3678	6.97	2.44e-06	0.000168	4.9691
ILMN_1874678			HS.26579	AGENCOURT_6808794 NIH_MGC_71 Homo sapiens cDNA clone IMAGE:5784515 5, mRNA sequence	NA		Perfect***	0	Unigene_S	1.16	8.1685	7.69	6.78e-07	6.67e-05	6.23956
ILMN_1657810	PPM1M	NM_144641.1	PPM1M	Homo sapiens protein phosphatase 1M (PP2C domain containing) (PPM1M), mRNA.	132160	ENSG00000164088	Perfect	0	RefSeq_S	1.15	8.75472	6.89	2.8e-06	0.000187	4.83206
ILMN_1789007	APOC1	NM_001645.3	APOC1	Homo sapiens apolipoprotein C-I (APOC1), mRNA.	341	ENSG00000130208	Perfect	0	RefSeq_S	1.15	7.0205	5.52	3.96e-05	0.00132	2.18873
ILMN_1781745	C9orf152	NM_001012993.1	C9ORF152	Homo sapiens chromosome 9 open reading frame 152 (C9orf152), mRNA.	401546	ENSG00000188959	Perfect	0	RefSeq_S	1.15	9.25426	4.85	0.000156	0.00376	0.825878
ILMN_1706015	FAM43A	NM_153690.4	FAM43A	Homo sapiens family with sequence similarity 43, member A (FAM43A), mRNA.	131583	ENSG00000185112	Perfect	0	RefSeq_S	1.15	10.008	5.5	4.13e-05	0.00136	2.14735
ILMN_2400143	RPL32	NM_001007073.1	RPL32	Homo sapiens ribosomal protein L32 (RPL32), transcript variant 2, mRNA.	6161	ENSG00000144713	Perfect	0	RefSeq_A	1.15	8.27681	7.33	1.27e-06	0.000104	5.61611
ILMN_2203588	MYL5	NM_002477.1	MYL5	Homo sapiens myosin, light chain 5, regulatory (MYL5), mRNA.	4636	ENSG00000215375	Good****	0	RefSeq_S	1.15	9.26324	7.96	4.28e-07	4.88e-05	6.69523
ILMN_1711606	PRDX5	NM_181652.1	PRDX5	Homo sapiens peroxiredoxin 5 (PRDX5), nuclear gene encoding mitochondrial protein, transcript variant 3, mRNA.	25824	ENSG00000126432	Bad	2	RefSeq_A	1.15	12.8722	7.68	6.86e-07	6.67e-05	6.22864
ILMN_1754757	SCNN1D	NM_002978.2	SCNN1D	Homo sapiens sodium channel, nonvoltage-gated 1, delta (SCNN1D), transcript variant 2, mRNA.	6339	ENSG00000162572	Perfect	0	RefSeq_S	1.15	7.44231	8.66	1.35e-07	2.12e-05	7.83161
ILMN_1767509	DEF8	NM_207514.1	DEF8	Homo sapiens differentially expressed in FDCP 8 homolog (mouse) (DEF8), transcript variant 1, mRNA.	54849	ENSG00000140995	Perfect	0	RefSeq_I	1.15	8.74255	7.26	1.44e-06	0.000115	5.49561
ILMN_1764619	FLJ45244	NM_207443.1	FLJ45244	Homo sapiens FLJ45244 protein (FLJ45244), mRNA.	400242	ENSG00000198411	Bad	0	RefSeq_S	1.15	7.95677	7.32	1.3e-06	0.000106	5.59383
ILMN_1776005	DC2	NM_021227.2	DC2	Homo sapiens DC2 protein (DC2), mRNA.	58505	ENSG00000198856	Perfect	0	RefSeq_S	1.14	12.1828	6.67	4.23e-06	0.000249	4.4209
ILMN_1695899	LOC648659	XM_944469.1	LOC648659	PREDICTED: Homo sapiens similar to ribosomal protein S3a, transcript variant 4 (LOC648659), mRNA.	648659	ENSG00000145425	Bad	0	RefSeq_A	1.14	7.32344	6.49	5.94e-06	0.000317	4.08228
ILMN_2147517	CD58	NM_001779.1	CD58	Homo sapiens CD58 molecule (CD58), mRNA.	965	ENSG00000116815	Perfect	0	RefSeq_S	1.14	8.47551	7.23	1.51e-06	0.000118	5.44313
ILMN_1795836	C21orf57	NM_058181.1	C21ORF57	Homo sapiens chromosome 21 open reading frame 57 (C21orf57), transcript variant 1, mRNA.	54059	ENSG00000182362	Perfect	0	RefSeq_A	1.14	9.19478	7.22	1.56e-06	0.000121	5.41223
ILMN_1751161	COL7A1	NM_000094.2	COL7A1	Homo sapiens collagen, type VII, alpha 1 (epidermolysis bullosa, dystrophic, dominant and recessive) (COL7A1), mRNA.	1294	ENSG00000114270	Perfect	0	RefSeq_S	1.14	8.41811	6.25	9.3e-06	0.000443	3.63498
ILMN_1798659	CCDC28A	NM_015439.2	CCDC28A	Homo sapiens coiled-coil domain containing 28A (CCDC28A), mRNA.	25901	ENSG00000024862	Perfect	0	RefSeq_S	1.14	8.19575	6.84	3.09e-06	0.000199	4.73222
ILMN_2243687	LAMP2	NM_002294.1	LAMP2	Homo sapiens lysosomal-associated membrane protein 2 (LAMP2), transcript variant LAMP2A, mRNA.	3920	ENSG00000005893	Perfect	2	RefSeq_I	1.14	9.4122	6.24	9.45e-06	0.000448	3.61957
ILMN_1808938	PIGF	NM_002643.3	PIGF	Homo sapiens phosphatidylinositol glycan anchor biosynthesis, class F (PIGF), transcript variant 1, mRNA.	5281	ENSG00000151665	Perfect	0	RefSeq_A	1.14	9.92559	8.95	8.58e-08	1.6e-05	8.27889
ILMN_1759460	TAF7	NM_005642.2	TAF7	Homo sapiens TAF7 RNA polymerase II, TATA box binding protein (TBP)-associated factor, 55kDa (TAF7), mRNA.	6879	ENSG00000178913	Perfect	0	RefSeq_S	1.13	8.27087	6.01	1.47e-05	0.000628	3.17643
ILMN_1726417	MRPL33	NM_004891.2	MRPL33	Homo sapiens mitochondrial ribosomal protein L33 (MRPL33), nuclear gene encoding mitochondrial protein, transcript variant 1, mRNA.	9553	ENSG00000163797	Perfect	0	RefSeq_I	1.13	10.833	6.42	6.7e-06	0.000347	3.96159
ILMN_1692199	RNF103	NM_005667.2	RNF103	Homo sapiens ring finger protein 103 (RNF103), mRNA.	7844	ENSG00000118639	Perfect	0	RefSeq_S	1.13	9.41171	6.83	3.12e-06	0.000199	4.72471
ILMN_2166831	RPS4X	NM_001007.3	RPS4X	Homo sapiens ribosomal protein S4, X-linked (RPS4X), mRNA.	6191	ENSG00000198034	Perfect	0	RefSeq_S	1.13	12.4569	8.16	3.08e-07	3.84e-05	7.02039
ILMN_1673529	AGXT2L2	NM_153373.1	AGXT2L2	Homo sapiens alanine-glyoxylate aminotransferase 2-like 2 (AGXT2L2), mRNA.	85007	ENSG00000175309	Perfect****	0	RefSeq_A	1.13	7.43398	7.79	5.69e-07	5.81e-05	6.41466
ILMN_1780132	PELI2	NM_021255.2	PELI2	Homo sapiens pellino homolog 2 (Drosophila) (PELI2), mRNA.	57161	ENSG00000139946	Perfect	0	RefSeq_S	1.13	6.7336	5.52	3.9e-05	0.00131	2.20574
ILMN_1685378	LOC728973	XR_015809.1	LOC728973	PREDICTED: Homo sapiens similar to 40S ribosomal protein S7 (S8) (LOC728973), mRNA.	728973	ENSG00000171863	Perfect****	0	RefSeq_S	1.12	11.0033	5.11	9.01e-05	0.00247	1.37057
ILMN_1737426	PCMTD1	NM_052937.1	PCMTD1	Homo sapiens protein-L-isoaspartate (D-aspartate) O-methyltransferase domain containing 1 (PCMTD1), mRNA.	115294	ENSG00000168300	Perfect	0	RefSeq_S	1.12	7.86206	6.54	5.35e-06	0.000294	4.18569
ILMN_1755883	RPS27A	NM_002954.3	RPS27A	Homo sapiens ribosomal protein S27a (RPS27A), mRNA.	6233	ENSG00000143947	Perfect	0	RefSeq_S	1.12	11.5186	7.69	6.83e-07	6.67e-05	6.23295
ILMN_2357770	TCEA1	NM_201437.1	TCEA1	Homo sapiens transcription elongation factor A (SII), 1 (TCEA1), transcript variant 2, mRNA.	6917	ENSG00000187735	Perfect****	0	RefSeq_A	1.12	9.23313	7.04	2.13e-06	0.000153	5.1023
ILMN_1653134	TMEM188	NM_153261.4	TMEM188	Homo sapiens transmembrane protein 188 (TMEM188), mRNA.	255919		Perfect	0	RefSeq_S	1.12	8.49302	7.4	1.12e-06	9.43e-05	5.74346
ILMN_1667315	STAG3L1	NM_018991.2	STAG3L1	Homo sapiens stromal antigen 3-like 1 (STAG3L1), transcript variant 1, mRNA.	54441	ENSG00000066923	Perfect****	0	RefSeq_I	1.12	8.58484	7.33	1.27e-06	0.000104	5.6164
ILMN_1659273	LOC441408	XM_497029.2	LOC441408	PREDICTED: Homo sapiens hypothetical LOC441408, transcript variant 1 (LOC441408), mRNA.	441408	ENSG00000204838	Bad	0	RefSeq_I	1.12	10.102	8.1	3.39e-07	4.12e-05	6.92538
ILMN_2411127	C21orf57	NM_058181.1	C21ORF57	Homo sapiens chromosome 21 open reading frame 57 (C21orf57), transcript variant 1, mRNA.	54059	ENSG00000182362	Perfect	0	RefSeq_A	1.12	8.10438	5.85	2.05e-05	0.000808	2.84456
ILMN_2278413	VCX2	NM_016378.2	VCX2	Homo sapiens variable charge, X-linked 2 (VCX2), mRNA.	51480	ENSG00000177504	Perfect	1	RefSeq_I	1.12	8.39499	5.47	4.37e-05	0.00142	2.0915
ILMN_1785071	SEPP1	NM_005410.2	SEPP1	Homo sapiens selenoprotein P, plasma, 1 (SEPP1), transcript variant 1, mRNA.	6414	ENSG00000211446	Perfect	0	RefSeq_S	1.12	7.60839	4.4	0.000399	0.00789	-0.109751
ILMN_2056167	DC2	NM_021227.2	DC2	Homo sapiens DC2 protein (DC2), mRNA.	58505	ENSG00000198856	Perfect	1	RefSeq_S	1.12	9.11461	6.24	9.53e-06	0.000451	3.61025
ILMN_2094166	CHMP5	NM_016410.2	CHMP5	Homo sapiens chromatin modifying protein 5 (CHMP5), mRNA.	51510	ENSG00000086065	Perfect	0	RefSeq_S	1.11	9.45614	6.92	2.66e-06	0.00018	4.88272
ILMN_2139970	ALDH1A3	NM_000693.1	ALDH1A3	Homo sapiens aldehyde dehydrogenase 1 family, member A3 (ALDH1A3), mRNA.	220	ENSG00000184254	Perfect	3	RefSeq_S	1.11	8.70927	5.05	0.000104	0.00274	1.23111
ILMN_2282352	PHYH	NM_006214.3	PHYH	Homo sapiens phytanoyl-CoA 2-hydroxylase (PHYH), transcript variant 1, mRNA.	5264	ENSG00000107537	Perfect****	0	RefSeq_I	1.11	9.33301	7.58	8.19e-07	7.56e-05	6.05323
ILMN_1899407			HS.564109	AGENCOURT_8673490 Lupski_sciatic_nerve Homo sapiens cDNA clone IMAGE:6199918 5, mRNA sequence	NA		Bad	1	Unigene_S	1.11	8.31801	9.26	5.29e-08	1.13e-05	8.75348
ILMN_1741440	SLC35A1	NM_006416.3	SLC35A1	Homo sapiens solute carrier family 35 (CMP-sialic acid transporter), member A1 (SLC35A1), mRNA.	10559	ENSG00000164414	Perfect	0	RefSeq_S	1.11	7.93919	7	2.31e-06	0.000162	5.02407
ILMN_1678546	PEX11B	NM_003846.1	PEX11B	Homo sapiens peroxisomal biogenesis factor 11 beta (PEX11B), mRNA.	8799	ENSG00000131779	Perfect	0	RefSeq_S	1.11	9.89923	6.02	1.45e-05	0.00062	3.19145
ILMN_1659415	MAP2K1IP1	NM_021970.2	MAP2K1IP1	Homo sapiens mitogen-activated protein kinase kinase 1 interacting protein 1 (MAP2K1IP1), mRNA.	8649	ENSG00000109270	Perfect	0	RefSeq_S	1.11	10.3482	7.64	7.45e-07	7.05e-05	6.14745
ILMN_1801832	C17orf92	NM_032391.2	C17ORF92	Homo sapiens chromosome 17 open reading frame 92 (C17orf92), mRNA.	84366	ENSG00000159182	Perfect	0	RefSeq_S	1.1	11.6058	4.39	0.00041	0.00804	-0.13622
ILMN_1664398	LOC651621	XM_940809.1	LOC651621	PREDICTED: Homo sapiens similar to hydroxysteroid (17-beta) dehydrogenase 7 (LOC651621), mRNA.	651621	ENSG00000132196	Perfect****	0	RefSeq_S	1.1	7.7095	8.16	3.04e-07	3.83e-05	7.03489
ILMN_1730054	GSTT1	NM_000853.1	GSTT1	Homo sapiens glutathione S-transferase theta 1 (GSTT1), mRNA.	2952	ENSG00000184674	Perfect	0	RefSeq_S	1.1	9.70885	8.34	2.27e-07	3.1e-05	7.32281
ILMN_1697409	TNFRSF14	NM_003820.2	TNFRSF14	Homo sapiens tumor necrosis factor receptor superfamily, member 14 (herpesvirus entry mediator) (TNFRSF14), mRNA.	8764	ENSG00000157873	Perfect	0	RefSeq_S	1.1	9.84271	7.22	1.56e-06	0.000121	5.41461
ILMN_1695290	FERMT2	NM_006832.1	FERMT2	Homo sapiens fermitin family homolog 2 (Drosophila) (FERMT2), mRNA.	10979	ENSG00000073712	Perfect	0	RefSeq_S	1.1	9.13256	9.13	6.44e-08	1.32e-05	8.56101
ILMN_1731561	ROBO3	NM_022370.2	ROBO3	Homo sapiens roundabout, axon guidance receptor, homolog 3 (Drosophila) (ROBO3), mRNA.	64221	ENSG00000154134	Good	0	RefSeq_S	1.1	8.08028	7.69	6.79e-07	6.67e-05	6.23861
ILMN_1756146	WDR45	NM_007075.3	WDR45	Homo sapiens WD repeat domain 45 (WDR45), transcript variant 1, mRNA.	11152	ENSG00000196998	Perfect****	1	RefSeq_A	1.1	8.25156	8.46	1.87e-07	2.68e-05	7.51479
ILMN_1877912			HS.128463	BX102609 NCI_CGAP_Lu5 Homo sapiens cDNA clone IMAGp998K053948, mRNA sequence	NA		Perfect***	1	Unigene_S	1.1	7.58244	6.46	6.29e-06	0.000333	4.02481
ILMN_2151281	GABARAPL1	NM_031412.2	GABARAPL1	Homo sapiens GABA(A) receptor-associated protein like 1 (GABARAPL1), mRNA.	23710	ENSG00000139112	Perfect	0	RefSeq_S	1.1	8.17708	8.43	1.97e-07	2.79e-05	7.45942
ILMN_1706764	GOLPH3L	NM_018178.3	GOLPH3L	Homo sapiens golgi phosphoprotein 3-like (GOLPH3L), mRNA.	55204	ENSG00000143457	Perfect	0	RefSeq_S	1.09	8.22166	7.36	1.22e-06	0.000101	5.65958
ILMN_2211122	SEDLP	NR_002166.1	SEDLP	Homo sapiens spondyloepiphyseal dysplasia, late, pseudogene (SEDLP), non-coding RNA.	10597	ENSG00000213764	Good	0	RefSeq_S	1.09	8.05326	6.08	1.29e-05	0.000569	3.30767
ILMN_2214197	TP53INP1	NM_033285.2	TP53INP1	Homo sapiens tumor protein p53 inducible nuclear protein 1 (TP53INP1), mRNA.	94241	ENSG00000164938	Perfect	0	RefSeq_S	1.09	8.20497	6.37	7.39e-06	0.000373	3.86396
ILMN_2357361	THYN1	NM_199298.1	THYN1	Homo sapiens thymocyte nuclear protein 1 (THYN1), transcript variant 3, mRNA.	29087	ENSG00000151500	Good	0	RefSeq_A	1.09	9.8755	6.31	8.3e-06	0.000408	3.74824
ILMN_1743078	LOC643031	XM_926402.1	LOC643031	PREDICTED: Homo sapiens similar to NADH dehydrogenase subunit 5 (LOC643031), mRNA.	643031	ENSG00000212870	Bad	0	RefSeq_S	1.09	11.3786	6	1.51e-05	0.000637	3.15203
ILMN_1799744	GALC	NM_000153.2	GALC	Homo sapiens galactosylceramidase (GALC), transcript variant 1, mRNA.	2581	ENSG00000054983	Bad	0	RefSeq_S	1.09	8.51782	5.5	4.1e-05	0.00135	2.15458
ILMN_2210729	STYXL1	NM_016086.2	STYXL1	Homo sapiens serine/threonine/tyrosine interacting-like 1 (STYXL1), mRNA.	51657	ENSG00000127952	Perfect	1	RefSeq_S	1.09	10.6965	8.22	2.75e-07	3.54e-05	7.13308
ILMN_2364828	OGT	NM_181672.1	OGT	Homo sapiens O-linked N-acetylglucosamine (GlcNAc) transferase (UDP-N-acetylglucosamine:polypeptide-N-acetylglucosaminyl transferase) (OGT), transcript variant 1, mRNA.	8473	ENSG00000147162	Perfect	0	RefSeq_A	1.09	7.48387	7.51	9.33e-07	8.35e-05	5.92328
ILMN_1787326	SNORA65	NR_002449.1	SNORA65	Homo sapiens small nucleolar RNA, H/ACA box 65 (SNORA65), non-coding RNA.	26783		Perfect	0	RefSeq_S	1.08	7.2852	6.73	3.75e-06	0.000227	4.54097
ILMN_1699610	CCT6B	NM_006584.2	CCT6B	Homo sapiens chaperonin containing TCP1, subunit 6B (zeta 2) (CCT6B), mRNA.	10693	ENSG00000132141	Perfect****	0	RefSeq_S	1.08	7.36893	6.43	6.57e-06	0.000343	3.98173
ILMN_1743299	PXMP3	NM_000318.2	PXMP3	Homo sapiens peroxisomal membrane protein 3, 35kDa (PXMP3), transcript variant 1, mRNA.	5828	ENSG00000164751	Perfect	0	RefSeq_S	1.08	10.0752	5.55	3.72e-05	0.00126	2.2527
ILMN_1664738	C11orf54	NM_014039.2	C11ORF54	Homo sapiens chromosome 11 open reading frame 54 (C11orf54), mRNA.	28970	ENSG00000182919	Perfect	0	RefSeq_S	1.08	8.12401	6.77	3.49e-06	0.000217	4.61129
ILMN_1792456	CCDC104	NM_080667.4	CCDC104	Homo sapiens coiled-coil domain containing 104 (CCDC104), mRNA.	112942	ENSG00000163001	Perfect	0	RefSeq_S	1.08	8.02122	6.13	1.18e-05	0.000532	3.39975
ILMN_1673522	MOCOS	NM_017947.1	MOCOS	Homo sapiens molybdenum cofactor sulfurase (MOCOS), mRNA.	55034	ENSG00000075643	Perfect****	0	RefSeq_S	1.08	10.6977	4.94	0.000129	0.00325	1.01505
ILMN_1651964	ABCC5	NM_001023587.1	ABCC5	Homo sapiens ATP-binding cassette, sub-family C (CFTR/MRP), member 5 (ABCC5), transcript variant 2, mRNA.	10057	ENSG00000114770	Perfect	0	RefSeq_I	1.07	8.20691	7.88	4.9e-07	5.31e-05	6.56181
ILMN_1665761	BCL11B	NM_138576.2	BCL11B	Homo sapiens B-cell CLL/lymphoma 11B (zinc finger protein) (BCL11B), transcript variant 1, mRNA.	64919	ENSG00000127152	Perfect	0	RefSeq_A	1.07	7.16667	3.68	0.00188	0.0266	-1.63383
ILMN_1798636	RPL32	NM_001007074.1	RPL32	Homo sapiens ribosomal protein L32 (RPL32), transcript variant 3, mRNA.	6161	ENSG00000144713	Perfect	0	RefSeq_A	1.07	7.43676	6.51	5.7e-06	0.000309	4.12386
ILMN_1700159	NIPSNAP3A	NM_015469.1	NIPSNAP3A	Homo sapiens nipsnap homolog 3A (C. elegans) (NIPSNAP3A), mRNA.	25934	ENSG00000136783	Perfect	0	RefSeq_S	1.07	8.47651	5.65	3.04e-05	0.00109	2.45439
ILMN_2131861	SOCS2	NM_003877.3	SOCS2	Homo sapiens suppressor of cytokine signaling 2 (SOCS2), mRNA.	8835	ENSG00000120833	Perfect	0	RefSeq_S	1.07	9.24611	3.46	0.00306	0.0392	-2.1118
ILMN_1901198			HS.279842	Homo sapiens HSPC157 protein, mRNA (cDNA clone IMAGE:6672800), partial cds	NA		Bad	0	Unigene_S	1.07	8.68943	7.48	9.76e-07	8.54e-05	5.87904
ILMN_2163796	RABGGTB	NM_004582.2	RABGGTB	Homo sapiens Rab geranylgeranyltransferase, beta subunit (RABGGTB), mRNA.	5876	ENSG00000137955	Perfect	0	RefSeq_S	1.07	9.01205	7.01	2.24e-06	0.000159	5.05161
ILMN_2367020	SEC61G	NM_014302.3	SEC61G	Homo sapiens Sec61 gamma subunit (SEC61G), transcript variant 1, mRNA.	23480	ENSG00000132432	Perfect	0	RefSeq_A	1.07	12.8434	8.33	2.3e-07	3.12e-05	7.30875
ILMN_1773369	MRPL48	NM_016055.4	MRPL48	Homo sapiens mitochondrial ribosomal protein L48 (MRPL48), nuclear gene encoding mitochondrial protein, mRNA.	51642	ENSG00000175581	Good****	0	RefSeq_A	1.07	9.02911	5.63	3.15e-05	0.00112	2.41771
ILMN_1782611	LOC643870	XM_927140.1	LOC643870	PREDICTED: Homo sapiens similar to Translationally-controlled tumor protein (TCTP) (p23) (Histamine-releasing factor) (HRF) (Fortilin) (LOC643870), mRNA.	643870		Bad	0	RefSeq_S	1.07	7.36772	7.78	5.86e-07	5.96e-05	6.38542
ILMN_1787415	SNX16	NM_022133.2	SNX16	Homo sapiens sorting nexin 16 (SNX16), transcript variant 1, mRNA.	64089	ENSG00000104497	Perfect	0	RefSeq_A	1.07	7.39584	6.67	4.2e-06	0.000248	4.42755
ILMN_1759359	BTF3L4	NM_152265.2	BTF3L4	Homo sapiens basic transcription factor 3-like 4 (BTF3L4), mRNA.	91408	ENSG00000134717	Perfect	0	RefSeq_S	1.07	10.4537	5.78	2.34e-05	0.000885	2.71489
ILMN_1749834	LOC388588	XM_932890.2	LOC388588	PREDICTED: Homo sapiens hypothetical LOC388588, transcript variant 2 (LOC388588), mRNA.	388588		Perfect	0	RefSeq_A	1.06	8.7481	6.96	2.48e-06	0.000171	4.95288
ILMN_1807211	NICN1	NM_032316.3	NICN1	Homo sapiens nicolin 1 (NICN1), mRNA.	84276	ENSG00000145029	Bad	0	RefSeq_S	1.06	8.71462	5.78	2.33e-05	0.000884	2.71781
ILMN_1758173	TMEM99	NM_145274.2	TMEM99	Homo sapiens transmembrane protein 99 (TMEM99), mRNA.	147184	ENSG00000167920	Perfect	0	RefSeq_S	1.06	11.9873	8.73	1.21e-07	1.98e-05	7.94386
ILMN_1680693	ZNF419	NM_001098495.1	ZNF419	Homo sapiens zinc finger protein 419 (ZNF419), transcript variant 6, mRNA.	79744	ENSG00000105136	Bad	0	RefSeq_S	1.06	7.96824	8.24	2.67e-07	3.48e-05	7.16132
ILMN_1655311	LOC145853	XM_096885.9	LOC145853	PREDICTED: Homo sapiens hypothetical LOC145853 (LOC145853), mRNA.	145853		Perfect	0	RefSeq_A	1.06	10.2855	6.42	6.81e-06	0.000352	3.94636
ILMN_2151056	C10orf32	NM_144591.1	C10ORF32	Homo sapiens chromosome 10 open reading frame 32 (C10orf32), mRNA.	119032	ENSG00000166275	Perfect	1	RefSeq_S	1.06	8.93441	8.03	3.82e-07	4.48e-05	6.80907
ILMN_1726729	C2orf76	NM_001017927.2	C2ORF76	Homo sapiens chromosome 2 open reading frame 76 (C2orf76), mRNA.	130355	ENSG00000186132	Perfect	0	RefSeq_S	1.06	8.44494	4.69	0.00022	0.00493	0.482017
ILMN_1657632	ZMYM6	NM_007167.2	ZMYM6	Homo sapiens zinc finger, MYM-type 6 (ZMYM6), mRNA.	9204	ENSG00000163867	Perfect	0	RefSeq_S	1.06	10.0519	8.49	1.79e-07	2.6e-05	7.55514
ILMN_1694671	ZFAND2A	NM_182491.1	ZFAND2A	Homo sapiens zinc finger, AN1-type domain 2A (ZFAND2A), mRNA.	90637	ENSG00000178381	Perfect	0	RefSeq_S	1.06	9.95154	8.58	1.54e-07	2.34e-05	7.70406
ILMN_1655710	LOC642989	XM_926370.1	LOC642989	PREDICTED: Homo sapiens similar to 40S ribosomal protein S25 (LOC642989), mRNA.	642989	ENSG00000118181	Good	0	RefSeq_S	1.06	10.9768	5.76	2.42e-05	0.000906	2.68072
ILMN_1721704	FNTA	NM_001018677.1	FNTA	Homo sapiens farnesyltransferase, CAAX box, alpha (FNTA), transcript variant 3, mRNA.	2339	ENSG00000168522	Perfect	0	RefSeq_A	1.06	10.4991	7.29	1.38e-06	0.00011	5.53853
ILMN_1775587	STX19	NM_001001850.1	STX19	Homo sapiens syntaxin 19 (STX19), mRNA.	415117	ENSG00000178750	Perfect	0	RefSeq_S	1.06	8.63975	5.43	4.75e-05	0.00151	2.00747
ILMN_2408415	RPL9	NM_001024921.2	RPL9	Homo sapiens ribosomal protein L9 (RPL9), transcript variant 2, mRNA.	6133	ENSG00000163682	Perfect	0	RefSeq_A	1.06	11.9287	7.65	7.28e-07	6.94e-05	6.16901
ILMN_1755536	PFDN5	NM_002624.3	PFDN5	Homo sapiens prefoldin subunit 5 (PFDN5), transcript variant 1, mRNA.	5204	ENSG00000123349	Perfect	0	RefSeq_A	1.06	12.0012	5.6	3.33e-05	0.00116	2.36207
ILMN_1666713	LYPLA1	NM_006330.2	LYPLA1	Homo sapiens lysophospholipase I (LYPLA1), mRNA.	10434	ENSG00000120992	Perfect****	0	RefSeq_S	1.05	8.30272	6.27	8.95e-06	0.000432	3.67362
ILMN_1763265	CHMP1B	NM_020412.3	CHMP1B	Homo sapiens chromatin modifying protein 1B (CHMP1B), mRNA.	57132		Perfect	0	RefSeq_S	1.05	10.0871	5.84	2.07e-05	0.000814	2.83499
ILMN_1716925	FSIP1	NM_152597.4	FSIP1	Homo sapiens fibrous sheath interacting protein 1 (FSIP1), mRNA.	161835	ENSG00000150667	Perfect	0	RefSeq_S	1.05	7.1341	4.91	0.000137	0.00342	0.951094
ILMN_1753468	CD63	NM_001040034.1	CD63	Homo sapiens CD63 molecule (CD63), transcript variant 2, mRNA.	967	ENSG00000135404	Perfect	1	RefSeq_S	1.05	8.46833	3.94	0.00109	0.0173	-1.09928
ILMN_2379718	RAB24	NM_001031677.2	RAB24	Homo sapiens RAB24, member RAS oncogene family (RAB24), transcript variant 1, mRNA.	53917	ENSG00000169228	Perfect	0	RefSeq_A	1.05	9.67745	5.43	4.68e-05	0.00149	2.02224
ILMN_1696160	TRQ1	NR_000037.1	TRQ1	Homo sapiens tRNA glutamine 1 (TRQ1) on chromosome 17.	7228		Bad	0	RefSeq_S	1.05	7.4271	3.99	0.000979	0.016	-0.994976
ILMN_1728057	C6orf57	NM_145267.2	C6ORF57	Homo sapiens chromosome 6 open reading frame 57 (C6orf57), mRNA.	135154	ENSG00000154079	Perfect	0	RefSeq_S	1.05	8.8364	5.13	8.74e-05	0.00242	1.40033
ILMN_1733103	LOC285908	NM_181722.2	LOC285908	Homo sapiens hypothetical protein LOC285908 (LOC285908), mRNA.	285908	ENSG00000179406	Perfect	0	RefSeq_S	1.04	7.83782	6.67	4.2e-06	0.000248	4.42653
ILMN_1798254	ACTR10	NM_018477.2	ACTR10	Homo sapiens actin-related protein 10 homolog (S. cerevisiae) (ACTR10), mRNA.	55860	ENSG00000131966	Perfect****	0	RefSeq_S	1.04	9.89855	7.62	7.69e-07	7.23e-05	6.11545
ILMN_1794711	LOC642477	XM_930694.1	LOC642477	PREDICTED: Homo sapiens hypothetical protein LOC642477, transcript variant 2 (LOC642477), mRNA.	642477	ENSG00000206195	Bad	0	RefSeq_I	1.04	8.60673	6.49	5.87e-06	0.000314	4.09388
ILMN_1727553	LOC63920	NM_022090.3	LOC63920	Homo sapiens transposon-derived Buster3 transposase-like (LOC63920), mRNA.	63920	ENSG00000164608	Perfect	0	RefSeq_S	1.04	8.56858	7.68	6.96e-07	6.71e-05	6.21424
ILMN_2151541	DNAJC10	NM_018981.1	DNAJC10	Homo sapiens DnaJ (Hsp40) homolog, subfamily C, member 10 (DNAJC10), mRNA.	54431	ENSG00000077232	Perfect	0	RefSeq_S	1.04	9.16317	7.12	1.84e-06	0.000137	5.24845
ILMN_1761031	PTPDC1	NM_152422.3	PTPDC1	Homo sapiens protein tyrosine phosphatase domain containing 1 (PTPDC1), transcript variant 1, mRNA.	138639	ENSG00000158079	Perfect	0	RefSeq_A	1.04	7.7047	5.55	3.71e-05	0.00126	2.25343
ILMN_1717886	PKHD1L1	NM_177531.4	PKHD1L1	Homo sapiens polycystic kidney and hepatic disease 1 (autosomal recessive)-like 1 (PKHD1L1), mRNA.	93035	ENSG00000205038	Perfect	0	RefSeq_S	1.04	7.32733	7.31	1.32e-06	0.000107	5.57558
ILMN_1741881	C9orf72	NM_018325.1	C9ORF72	Homo sapiens chromosome 9 open reading frame 72 (C9orf72), transcript variant 1, mRNA.	203228	ENSG00000147894	Perfect	0	RefSeq_I	1.04	7.46434	6.86	2.98e-06	0.000195	4.7702
ILMN_2358457	ATF4	NM_182810.1	ATF4	Homo sapiens activating transcription factor 4 (tax-responsive enhancer element B67) (ATF4), transcript variant 2, mRNA.	468	ENSG00000128272	Perfect	0	RefSeq_A	1.04	8.6438	6.57	5.12e-06	0.000283	4.23102
ILMN_2378845	VCX2	NM_016378.2	VCX2	Homo sapiens variable charge, X-linked 2 (VCX2), mRNA.	51480	ENSG00000177504	Perfect****	0	RefSeq_A	1.04	9.30175	6.18	1.07e-05	0.000495	3.49112
ILMN_1771026	GARS	NM_002047.2	GARS	Homo sapiens glycyl-tRNA synthetase (GARS), mRNA.	2617	ENSG00000106105	Perfect	0	RefSeq_S	1.04	11.6898	5.77	2.37e-05	0.000896	2.69997
ILMN_2320513	APBB3	NM_133173.2	APBB3	Homo sapiens amyloid beta (A4) precursor protein-binding, family B, member 3 (APBB3), transcript variant 2, mRNA.	10307	ENSG00000113108	Perfect	1	RefSeq_A	1.04	8.02586	7.65	7.23e-07	6.91e-05	6.17668
ILMN_1786847	TGM3	NM_003245.2	TGM3	Homo sapiens transglutaminase 3 (E polypeptide, protein-glutamine-gamma-glutamyltransferase) (TGM3), mRNA.	7053	ENSG00000125780	Perfect	0	RefSeq_S	1.03	7.13035	4.63	0.000247	0.0054	0.368089
ILMN_1783805	PNMA3	NM_013364.4	PNMA3	Homo sapiens paraneoplastic antigen MA3 (PNMA3), mRNA.	29944	ENSG00000183837	Perfect	0	RefSeq_S	1.03	8.99306	6.65	4.37e-06	0.000255	4.3885
ILMN_1674710	LOC647784	XM_943393.1	LOC647784	PREDICTED: Homo sapiens hypothetical protein LOC647784, transcript variant 1 (LOC647784), mRNA.	647784		Bad	0	RefSeq_A	1.03	8.53427	6.81	3.26e-06	0.000207	4.67839
ILMN_1815346	TMEM136	NM_174926.1	TMEM136	Homo sapiens transmembrane protein 136 (TMEM136), mRNA.	219902	ENSG00000181264	Perfect	0	RefSeq_S	1.03	9.54925	7.99	4.05e-07	4.68e-05	6.75154
ILMN_2128741	RDH11	NM_016026.2	RDH11	Homo sapiens retinol dehydrogenase 11 (all-trans/9-cis/11-cis) (RDH11), mRNA.	51109	ENSG00000072042	Perfect	0	RefSeq_S	1.03	9.82836	3.7	0.00183	0.026	-1.60832
ILMN_1755974	ALDOC	NM_005165.2	ALDOC	Homo sapiens aldolase C, fructose-bisphosphate (ALDOC), mRNA.	230	ENSG00000109107	Perfect	0	RefSeq_S	1.03	10.5704	2.9	0.00996	0.0995	-3.24968
ILMN_2115434	RAB32	NM_006834.2	RAB32	Homo sapiens RAB32, member RAS oncogene family (RAB32), mRNA.	10981	ENSG00000118508	Perfect	0	RefSeq_S	1.03	9.67319	8.3	2.42e-07	3.26e-05	7.25706
ILMN_1737644	TMEM219	NM_001083613.1	TMEM219	Homo sapiens transmembrane protein 219 (TMEM219), transcript variant 1, mRNA.	124446	ENSG00000149932	Perfect	0	RefSeq_S	1.03	10.3897	6.9	2.78e-06	0.000186	4.83891
ILMN_1799589	NOXA1	NM_006647.1	NOXA1	Homo sapiens NADPH oxidase activator 1 (NOXA1), mRNA.	10811	ENSG00000188747	Perfect	0	RefSeq_S	1.02	7.5197	5.94	1.69e-05	0.000696	3.03918
ILMN_1809141	ING4	NM_016162.2	ING4	Homo sapiens inhibitor of growth family, member 4 (ING4), mRNA.	51147	ENSG00000111653	Perfect	0	RefSeq_A	1.02	7.27937	6.47	6.13e-06	0.000325	4.05095
ILMN_1710326	CLDND1	NM_001040181.1	CLDND1	Homo sapiens claudin domain containing 1 (CLDND1), transcript variant 1, mRNA.	56650	ENSG00000080822	Perfect	0	RefSeq_S	1.02	9.68354	6.85	3.01e-06	0.000197	4.758
ILMN_2402042	CT45-5	NM_001007551.2	CT45-5	Homo sapiens cancer/testis antigen CT45-5 (CT45-5), mRNA.	441521	ENSG00000213441	Perfect	0	RefSeq_A	1.02	7.67322	6.85	3.03e-06	0.000197	4.75351
ILMN_1653319	MC1R	NM_002386.2	MC1R	Homo sapiens melanocortin 1 receptor (alpha melanocyte stimulating hormone receptor) (MC1R), mRNA.	4157		Perfect	0	RefSeq_S	1.02	8.6976	5.49	4.17e-05	0.00137	2.13869
ILMN_1660635	LACTB2	NM_016027.1	LACTB2	Homo sapiens lactamase, beta 2 (LACTB2), mRNA.	51110	ENSG00000147592	Perfect	0	RefSeq_S	1.02	10.9984	6.04	1.4e-05	0.000601	3.23012
ILMN_1682943	GTF2A1L	NM_172196.1	GTF2A1L	Homo sapiens general transcription factor IIA, 1-like (GTF2A1L), transcript variant 2, mRNA.	11036		Perfect****	0	RefSeq_A	1.02	6.55724	7.19	1.62e-06	0.000125	5.37282
ILMN_2397954	PARP3	NM_005485.3	PARP3	Homo sapiens poly (ADP-ribose) polymerase family, member 3 (PARP3), transcript variant 2, mRNA.	10039	ENSG00000041880	Bad	1	RefSeq_A	1.02	9.42371	6.49	5.88e-06	0.000314	4.0914
ILMN_2412380	TSC22D1	NM_183422.1	TSC22D1	Homo sapiens TSC22 domain family, member 1 (TSC22D1), transcript variant 1, mRNA.	8848	ENSG00000102804	Perfect	1	RefSeq_A	1.02	7.84267	4.07	0.000811	0.0138	-0.809546
ILMN_1772459	RPS23	NM_001025.4	RPS23	Homo sapiens ribosomal protein S23 (RPS23), mRNA.	6228	ENSG00000186468	Bad	2	RefSeq_S	1.02	10.6335	5.15	8.41e-05	0.00235	1.43834
ILMN_2227790	GRIN2C	NM_000835.3	GRIN2C	Homo sapiens glutamate receptor, ionotropic, N-methyl D-aspartate 2C (GRIN2C), mRNA.	2905	ENSG00000161509	Perfect	1	RefSeq_S	1.02	8.53844	6.44	6.52e-06	0.000341	3.98911
ILMN_1663916	ARHGAP9	NM_001080157.1	ARHGAP9	Homo sapiens Rho GTPase activating protein 9 (ARHGAP9), transcript variant 2, mRNA.	64333	ENSG00000123329	Perfect	0	RefSeq_S	1.02	6.43677	6.11	1.24e-05	0.000549	3.35148
ILMN_1804562	SLC31A1	NM_001859.2	SLC31A1	Homo sapiens solute carrier family 31 (copper transporters), member 1 (SLC31A1), mRNA.	1317	ENSG00000136868	Perfect****	0	RefSeq_S	1.02	9.97705	5.59	3.41e-05	0.00118	2.33894
ILMN_1811181	FLJ20444	XM_933028.2	FLJ20444	PREDICTED: Homo sapiens hypothetical protein FLJ20444, transcript variant 2 (FLJ20444), mRNA.	403323	ENSG00000170161	Perfect****	1	RefSeq_S	1.02	8.62836	5.64	3.1e-05	0.00111	2.43234
ILMN_1782551	E2F5	NM_001951.3	E2F5	Homo sapiens E2F transcription factor 5, p130-binding (E2F5), transcript variant 1, mRNA.	1875	ENSG00000133740	Perfect****	0	RefSeq_S	1.02	8.44546	7.53	8.89e-07	7.99e-05	5.97201
ILMN_1664776	EFR3A	NM_015137.3	EFR3A	Homo sapiens EFR3 homolog A (S. cerevisiae) (EFR3A), mRNA.	23167	ENSG00000132294	Perfect	0	RefSeq_S	1.02	9.33643	7.01	2.26e-06	0.00016	5.04621
ILMN_2119692	CSAD	NM_015989.3	CSAD	Homo sapiens cysteine sulfinic acid decarboxylase (CSAD), mRNA.	51380	ENSG00000139631	Perfect	0	RefSeq_S	1.02	8.77557	5.03	0.000107	0.00281	1.19531
ILMN_1805404	GRIN1	NM_021569.2	GRIN1	Homo sapiens glutamate receptor, ionotropic, N-methyl D-aspartate 1 (GRIN1), transcript variant NR1-2, mRNA.	2902	ENSG00000176884	Perfect	0	RefSeq_A	1.02	7.11852	7.42	1.09e-06	9.32e-05	5.76632
ILMN_1662359	HIST1H4K	NM_003541.2	HIST1H4K	Homo sapiens histone cluster 1, H4k (HIST1H4K), mRNA.	8362	ENSG00000197914	Perfect****	0	RefSeq_S	1.02	8.77815	5.81	2.2e-05	0.000845	2.77785
ILMN_2138589	MERTK	NM_006343.2	MERTK	Homo sapiens c-mer proto-oncogene tyrosine kinase (MERTK), mRNA.	10461	ENSG00000153208	Perfect	0	RefSeq_S	1.02	7.49027	7.15	1.76e-06	0.000133	5.2942
ILMN_1666206	GSDMB	NM_001042471.1	GSDMB	Homo sapiens gasdermin B (GSDMB), transcript variant 1, mRNA.	55876	ENSG00000073605	Perfect	0	RefSeq_S	1.01	7.18054	7.42	1.09e-06	9.31e-05	5.7692
ILMN_1675939	IFNGR1	NM_000416.1	IFNGR1	Homo sapiens interferon gamma receptor 1 (IFNGR1), mRNA.	3459	ENSG00000027697	Bad	0	RefSeq_S	1.01	9.33124	7.67	6.97e-07	6.71e-05	6.21331
ILMN_1719170	WBSCR27	NM_152559.2	WBSCR27	Homo sapiens Williams Beuren syndrome chromosome region 27 (WBSCR27), mRNA.	155368	ENSG00000165171	Bad	0	RefSeq_S	1.01	9.07516	6.25	9.42e-06	0.000447	3.62192
ILMN_1669259	ANKRD49	NM_017704.2	ANKRD49	Homo sapiens ankyrin repeat domain 49 (ANKRD49), mRNA.	54851	ENSG00000168876	Perfect	0	RefSeq_S	1.01	8.32553	8.1	3.38e-07	4.11e-05	6.92912
ILMN_2137208	GOLT1A	NM_198447.1	GOLT1A	Homo sapiens golgi transport 1 homolog A (S. cerevisiae) (GOLT1A), mRNA.	127845	ENSG00000174567	Perfect	0	RefSeq_S	1.01	9.6217	5.33	5.8e-05	0.00176	1.8094
ILMN_1737146	TRAM1	NM_014294.4	TRAM1	Homo sapiens translocation associated membrane protein 1 (TRAM1), mRNA.	23471	ENSG00000067167	Perfect	0	RefSeq_S	1.01	11.8883	6.95	2.51e-06	0.000172	4.94113
ILMN_2134723	OR7E91P	NR_002185.1	OR7E91P	Homo sapiens olfactory receptor, family 7, subfamily E, member 91 pseudogene (OR7E91P) on chromosome 2.	79315	ENSG00000205847	Perfect	1	RefSeq_S	1.01	6.73667	8.62	1.45e-07	2.24e-05	7.76702
ILMN_2073235	FTHL12	NR_002205.1	FTHL12	Homo sapiens ferritin, heavy polypeptide-like 12 (FTHL12) on chromosome 9.	2504	ENSG00000167996	Perfect****	1	RefSeq_S	1.01	10.7569	4.19	0.000631	0.0114	-0.562145
ILMN_1756573	NDUFA4L2	NM_020142.3	NDUFA4L2	Homo sapiens NADH dehydrogenase (ubiquinone) 1 alpha subcomplex, 4-like 2 (NDUFA4L2), mRNA.	56901	ENSG00000185633	Perfect	0	RefSeq_S	1.01	6.68155	5.5	4.12e-05	0.00136	2.14951
ILMN_1766446	C6orf48	NM_016947.1	C6ORF48	Homo sapiens chromosome 6 open reading frame 48 (C6orf48), mRNA.	50854	ENSG00000204387	Perfect	0	RefSeq_S	1.01	8.00268	8.01	3.92e-07	4.57e-05	6.78203
ILMN_1698404	ERN1	NM_152461.2	ERN1	Homo sapiens endoplasmic reticulum to nucleus signalling 1 (ERN1), transcript variant 2, mRNA.	2081		Perfect	0	RefSeq_I	1.01	8.6836	5.07	9.8e-05	0.00263	1.28632
ILMN_1665331	AMT	NM_000481.2	AMT	Homo sapiens aminomethyltransferase (AMT), mRNA.	275	ENSG00000145020	Perfect	0	RefSeq_S	1.01	6.64571	6.67	4.25e-06	0.00025	4.41625
ILMN_1736412	AMHR2	NM_020547.1	AMHR2	Homo sapiens anti-Mullerian hormone receptor, type II (AMHR2), mRNA.	269	ENSG00000135409	Perfect	0	RefSeq_S	1.01	8.26259	5.6	3.37e-05	0.00117	2.35102
ILMN_1712943	CCK	NM_000729.3	CCK	Homo sapiens cholecystokinin (CCK), mRNA.	885	ENSG00000187094	Perfect	0	RefSeq_S	1.01	7.23811	6.9	2.76e-06	0.000185	4.84712
ILMN_1691071	FCRLA	NM_032738.3	FCRLA	Homo sapiens Fc receptor-like A (FCRLA), mRNA.	84824	ENSG00000132185	Bad	0	RefSeq_S	1.01	6.53749	3.54	0.00256	0.0341	-1.93756
ILMN_1758626	IDS	NM_000202.3	IDS	Homo sapiens iduronate 2-sulfatase (Hunter syndrome) (IDS), transcript variant 1, mRNA.	3423	ENSG00000010404	Perfect	0	RefSeq_I	1.01	8.63356	8.84	1.02e-07	1.8e-05	8.1104
ILMN_1770048	DPH5	NM_001077394.1	DPH5	Homo sapiens DPH5 homolog (S. cerevisiae) (DPH5), transcript variant 1, mRNA.	51611	ENSG00000117543	Perfect	0	RefSeq_S	1.01	10.2465	6.61	4.69e-06	0.000266	4.31712
ILMN_1791447	CXCL12	NM_199168.2	CXCL12	Homo sapiens chemokine (C-X-C motif) ligand 12 (stromal cell-derived factor 1) (CXCL12), transcript variant 1, mRNA.	6387	ENSG00000107562	Perfect	0	RefSeq_I	1.01	6.67896	7.72	6.4e-07	6.36e-05	6.29759
ILMN_1670093	HIST2H2BF	NM_001024599.2	HIST2H2BF	Homo sapiens histone cluster 2, H2bf (HIST2H2BF), mRNA.	440689	ENSG00000203814	Perfect****	0	RefSeq_S	1.01	6.68387	7.48	9.69e-07	8.49e-05	5.88628
ILMN_1784516	TTC18	NM_145170.2	TTC18	Homo sapiens tetratricopeptide repeat domain 18 (TTC18), mRNA.	118491	ENSG00000156042	Perfect****	0	RefSeq_S	1.01	6.86036	6.32	8.23e-06	0.000405	3.75756
ILMN_1797822	KIAA0746	NM_015187.3	KIAA0746	Homo sapiens KIAA0746 protein (KIAA0746), mRNA.	23231	ENSG00000091490	Perfect	0	RefSeq_S	1.01	8.82	6	1.53e-05	0.000643	3.14118
ILMN_2395856	TMEM218	NM_001080546.1	TMEM218	Homo sapiens transmembrane protein 218 (TMEM218), mRNA.	219854	ENSG00000150433	Perfect	0	RefSeq_A	1	10.7711	6.42	6.8e-06	0.000352	3.94799
ILMN_1670652	CYP2C9	NM_000771.2	CYP2C9	Homo sapiens cytochrome P450, family 2, subfamily C, polypeptide 9 (CYP2C9), mRNA.	1559	ENSG00000138109	Perfect	0	RefSeq_S	1	6.98916	6.07	1.32e-05	0.00058	3.28278
ILMN_1773073	PHYH	NM_001037537.1	PHYH	Homo sapiens phytanoyl-CoA 2-hydroxylase (PHYH), transcript variant 2, mRNA.	5264	ENSG00000107537	Perfect	0	RefSeq_S	1	10.6809	7.36	1.2e-06	9.93e-05	5.67329
ILMN_1792689	HIST1H2AC	NM_003512.3	HIST1H2AC	Homo sapiens histone cluster 1, H2ac (HIST1H2AC), mRNA.	8334	ENSG00000180573	Perfect	1	RefSeq_S	1	9.34266	3.55	0.00251	0.0336	-1.91673
ILMN_1768202	ANKRD24	NM_133475.1	ANKRD24	Homo sapiens ankyrin repeat domain 24 (ANKRD24), mRNA.	170961		Perfect	0	RefSeq_A	0.999	7.20133	5.53	3.83e-05	0.00129	2.22334
ILMN_1660727	ENPP5	NM_021572.4	ENPP5	Homo sapiens ectonucleotide pyrophosphatase/phosphodiesterase 5 (putative function) (ENPP5), mRNA.	59084	ENSG00000112796	Perfect	0	RefSeq_S	0.996	7.2503	6.78	3.44e-06	0.000215	4.62555
ILMN_1703132	LYRM2	NM_020466.4	LYRM2	Homo sapiens LYR motif containing 2 (LYRM2), mRNA.	57226	ENSG00000083099	Perfect	0	RefSeq_S	0.995	8.37846	5.61	3.31e-05	0.00116	2.36806
ILMN_1651296	LOC143666	XM_001127524.1	LOC143666	PREDICTED: Homo sapiens hypothetical protein LOC143666 (LOC143666), mRNA.	143666	ENSG00000037280	Bad	0	RefSeq_I	0.994	8.05107	8.73	1.21e-07	1.98e-05	7.94122
ILMN_1697006	LOC642361	XM_930748.2	LOC642361	PREDICTED: Homo sapiens hypothetical LOC642361 (LOC642361), mRNA.	642361		Perfect****	0	RefSeq_I	0.994	8.33431	6.95	2.51e-06	0.000172	4.93871
ILMN_1813139	ANKDD1A	NM_182703.3	ANKDD1A	Homo sapiens ankyrin repeat and death domain containing 1A (ANKDD1A), mRNA.	348094	ENSG00000166839	Bad	0	RefSeq_S	0.993	7.50418	4.86	0.000153	0.00372	0.841724
ILMN_1762115	CRYZL1	NM_145858.2	CRYZL1	Homo sapiens crystallin, zeta (quinone reductase)-like 1 (CRYZL1), mRNA.	9946	ENSG00000205758	Perfect	0	RefSeq_A	0.993	8.64758	6.13	1.17e-05	0.00053	3.40517
ILMN_2093864	ZNF571	NM_016536.3	ZNF571	Homo sapiens zinc finger protein 571 (ZNF571), mRNA.	51276	ENSG00000180479	Perfect	1	RefSeq_S	0.99	6.88166	8.51	1.73e-07	2.52e-05	7.58825
ILMN_1766024	PDCD10	NM_145859.1	PDCD10	Homo sapiens programmed cell death 10 (PDCD10), transcript variant 2, mRNA.	11235	ENSG00000114209	Perfect	0	RefSeq_A	0.99	10.6291	6.83	3.12e-06	0.000199	4.7247
ILMN_2352090	GPRC5C	NM_018653.3	GPRC5C	Homo sapiens G protein-coupled receptor, family C, group 5, member C (GPRC5C), transcript variant 2, mRNA.	55890	ENSG00000170412	Perfect	0	RefSeq_A	0.989	7.90814	5.82	2.14e-05	0.000831	2.80174
ILMN_1696911	FTHL8	NR_002203.1	FTHL8	Homo sapiens ferritin, heavy polypeptide-like 8 (FTHL8) on chromosome X.	2501	ENSG00000167996	Perfect	0	RefSeq_S	0.987	11.1743	4.27	0.000533	0.00994	-0.395798
ILMN_1706859	C22orf32	NM_033318.3	C22ORF32	Homo sapiens chromosome 22 open reading frame 32 (C22orf32), mRNA.	91689	ENSG00000183172	Bad	0	RefSeq_S	0.987	8.19194	6.08	1.3e-05	0.000573	3.29805
ILMN_1704154	TNFRSF19	NM_148957.2	TNFRSF19	Homo sapiens tumor necrosis factor receptor superfamily, member 19 (TNFRSF19), transcript variant 2, mRNA.	55504	ENSG00000127863	Perfect	0	RefSeq_I	0.987	10.1521	4.32	0.000477	0.00906	-0.28597
ILMN_1682864	SPSB3	NM_080861.3	SPSB3	Homo sapiens splA/ryanodine receptor domain and SOCS box containing 3 (SPSB3), mRNA.	90864	ENSG00000162032	Perfect	0	RefSeq_S	0.985	8.93712	6.68	4.17e-06	0.000247	4.43458
ILMN_1750658	HAX1	NM_006118.3	HAX1	Homo sapiens HCLS1 associated protein X-1 (HAX1), transcript variant 1, mRNA.	10456	ENSG00000143575	Perfect	0	RefSeq_A	0.984	11.3636	5.61	3.29e-05	0.00115	2.37521
ILMN_2351241	RNF14	NM_183400.1	RNF14	Homo sapiens ring finger protein 14 (RNF14), transcript variant 4, mRNA.	9604	ENSG00000013561	Perfect	1	RefSeq_A	0.984	8.8536	5.77	2.38e-05	0.000898	2.69589
ILMN_1659365	LOC653071	XM_930721.1	LOC653071	PREDICTED: Homo sapiens similar to CG32820-PA, isoform A, transcript variant 5 (LOC653071), mRNA.	653071		Bad	0	RefSeq_I	0.983	9.42887	7.16	1.73e-06	0.000131	5.30956
ILMN_1882112			HS.121525	BX101252 NCI_CGAP_Lu24 Homo sapiens cDNA clone IMAGp998I115625, mRNA sequence	NA		Perfect***	1	Unigene_S	0.983	7.85867	6.63	4.53e-06	0.000261	4.35195
ILMN_1659029	FAM116B	NM_001001794.2	FAM116B	Homo sapiens family with sequence similarity 116, member B (FAM116B), mRNA.	414918	ENSG00000205593	Perfect	0	RefSeq_S	0.977	7.83656	6.22	9.99e-06	0.000468	3.56397
ILMN_2106265	GDPD1	NM_182569.1	GDPD1	Homo sapiens glycerophosphodiester phosphodiesterase domain containing 1 (GDPD1), mRNA.	284161	ENSG00000153982	Bad	0	RefSeq_S	0.977	8.63448	6.54	5.38e-06	0.000295	4.1804
ILMN_1892403	SNORD13	NR_003041.1	SNORD13	Homo sapiens small nucleolar RNA, C/D box 13 (SNORD13), non-coding RNA.	692084		Bad	0	RefSeq_S	0.977	8.06236	5.03	0.000107	0.00281	1.19876
ILMN_1870668			HS.435263	NISC_gj03f04.y1 NCI_CGAP_Pr28 Homo sapiens cDNA clone IMAGE:3270678 5, mRNA sequence	NA		Bad	0	Unigene_S	0.976	7.71725	5.39	5.1e-05	0.0016	1.93667
ILMN_1697317	DYNLRB2	NM_130897.1	DYNLRB2	Homo sapiens dynein, light chain, roadblock-type 2 (DYNLRB2), mRNA.	83657	ENSG00000168589	Perfect	0	RefSeq_S	0.975	8.22215	6.72	3.88e-06	0.000234	4.50753
ILMN_2225956	C4orf39	NM_153027.1	C4ORF39	Homo sapiens chromosome 4 open reading frame 39 (C4orf39), mRNA.	152756	ENSG00000174298	Perfect	0	RefSeq_S	0.975	7.56582	7.28	1.38e-06	0.000111	5.5327
ILMN_1815444	FKBP6	NM_003602.3	FKBP6	Homo sapiens FK506 binding protein 6, 36kDa (FKBP6), transcript variant 1, mRNA.	8468	ENSG00000077800	Perfect	0	RefSeq_S	0.974	6.85137	4.84	0.00016	0.00384	0.799509
ILMN_1691494	XAGE1B	NM_001097595.1	XAGE1B	Homo sapiens X antigen family, member 1B (XAGE1B), transcript variant 1, mRNA.	653220	ENSG00000204375	Perfect	0	RefSeq_A	0.973	12.5249	4.72	0.000205	0.00465	0.55319
ILMN_1737663	C7orf13	NM_032625.1	C7ORF13	Homo sapiens chromosome 7 open reading frame 13 (C7orf13), mRNA.	129790		Perfect	0	RefSeq_S	0.973	8.82578	6.94	2.56e-06	0.000175	4.92044
ILMN_2215824	ANKRD20A1	NM_032250.1	ANKRD20A1	Homo sapiens ankyrin repeat domain 20 family, member A1 (ANKRD20A1), mRNA.	84210	ENSG00000172014	Perfect****	0	RefSeq_S	0.97	7.73757	6.98	2.39e-06	0.000167	4.98929
ILMN_2145518	TMEM126B	NM_018480.2	TMEM126B	Homo sapiens transmembrane protein 126B (TMEM126B), mRNA.	55863	ENSG00000171204	Perfect	0	RefSeq_S	0.969	11.668	7.06	2.08e-06	0.000151	5.12871
ILMN_1661078	LOC644844	XM_927939.2	LOC644844	PREDICTED: Homo sapiens hypothetical LOC644844 (LOC644844), mRNA.	644844		Bad	0	RefSeq_S	0.967	6.96136	3.14	0.00608	0.0677	-2.77547
ILMN_1716555	MGC42630	NM_175923.3	MGC42630	Homo sapiens hypothetical protein MGC42630 (MGC42630), mRNA.	286301		Bad	0	RefSeq_S	0.967	8.00378	6.46	6.3e-06	0.000333	4.02337
ILMN_1717524	LIPT1	NM_015929.2	LIPT1	Homo sapiens lipoyltransferase 1 (LIPT1), transcript variant 1, mRNA.	51601	ENSG00000144182	Perfect	0	RefSeq_A	0.966	7.91542	7.93	4.48e-07	4.99e-05	6.65102
ILMN_2352563	CLDND1	NM_001040181.1	CLDND1	Homo sapiens claudin domain containing 1 (CLDND1), transcript variant 1, mRNA.	56650	ENSG00000080822	Perfect	1	RefSeq_A	0.965	9.47083	6.19	1.05e-05	0.000486	3.51821
ILMN_1661593	FAM18B	NM_016078.4	FAM18B	Homo sapiens family with sequence similarity 18, member B (FAM18B), mRNA.	51030	ENSG00000171928	Perfect****	0	RefSeq_I	0.964	9.31316	7.49	9.58e-07	8.44e-05	5.89762
ILMN_1795243	LOC220433	XM_941684.2	LOC220433	PREDICTED: Homo sapiens similar to 40S ribosomal protein S4, X isoform (LOC220433), mRNA.	220433	ENSG00000198034	Perfect	0	RefSeq_A	0.964	10.1749	4.56	0.000287	0.00609	0.217194
ILMN_1729197	LOC400879	XM_934985.1	LOC400879	PREDICTED: Homo sapiens hypothetical LOC400879, transcript variant 2 (LOC400879), mRNA.	400879	ENSG00000206195	Bad	2	RefSeq_I	0.964	8.47537	6.16	1.1e-05	0.000504	3.46497
ILMN_1712298	ANKRD46	NM_198401.2	ANKRD46	Homo sapiens ankyrin repeat domain 46 (ANKRD46), mRNA.	157567	ENSG00000186106	Perfect	0	RefSeq_S	0.963	9.01465	5.42	4.8e-05	0.00152	1.99779
ILMN_2134110	SELK	NM_021237.3	SELK	Homo sapiens selenoprotein K (SELK), mRNA.	58515	ENSG00000113811	Good	1	RefSeq_S	0.963	10.2196	6.88	2.86e-06	0.00019	4.81148
ILMN_1778173	AK3	NM_016282.2	AK3	Homo sapiens adenylate kinase 3 (AK3), nuclear gene encoding mitochondrial protein, mRNA.	50808	ENSG00000147853	Perfect	0	RefSeq_S	0.962	10.3156	5.06	9.98e-05	0.00267	1.268
ILMN_1766169	BCAT1	NM_005504.4	BCAT1	Homo sapiens branched chain aminotransferase 1, cytosolic (BCAT1), mRNA.	586	ENSG00000060982	Perfect	0	RefSeq_S	0.961	7.57665	5.21	7.4e-05	0.00214	1.56625
ILMN_1814120	PECR	NM_018441.3	PECR	Homo sapiens peroxisomal trans-2-enoyl-CoA reductase (PECR), mRNA.	55825	ENSG00000115425	Perfect	0	RefSeq_S	0.961	8.90206	3.45	0.00311	0.0396	-2.12679
ILMN_1670561	TCEAL8	NM_153333.2	TCEAL8	Homo sapiens transcription elongation factor A (SII)-like 8 (TCEAL8), transcript variant 1, mRNA.	90843	ENSG00000180964	Perfect	0	RefSeq_I	0.96	9.06288	7.14	1.78e-06	0.000134	5.28342
ILMN_2072140	BTF3L4	NM_152265.1	BTF3L4	Homo sapiens basic transcription factor 3-like 4 (BTF3L4), mRNA.	91408	ENSG00000134717	Perfect	0	RefSeq_S	0.96	9.35919	5.85	2.05e-05	0.000806	2.84841
ILMN_1703041	IDUA	NM_000203.3	IDUA	Homo sapiens iduronidase, alpha-L- (IDUA), mRNA.	3425	ENSG00000127415	Perfect	0	RefSeq_S	0.96	7.36384	5.55	3.69e-05	0.00126	2.25999
ILMN_1826101			HS.281931	Homo sapiens, clone IMAGE:5218705, mRNA	NA		Perfect	0	Unigene_S	0.96	7.3446	6.85	3.04e-06	0.000197	4.74785
ILMN_1692020	PRSS16	NM_005865.2	PRSS16	Homo sapiens protease, serine, 16 (thymus) (PRSS16), mRNA.	10279	ENSG00000112812	Bad	1	RefSeq_S	0.96	7.24328	5.03	0.000107	0.00281	1.19612
ILMN_2347298	TSPYL2	NM_022117.1	TSPYL2	Homo sapiens TSPY-like 2 (TSPYL2), mRNA.	64061	ENSG00000184205	Perfect	0	RefSeq_A	0.96	6.88463	5.2	7.49e-05	0.00216	1.5538
ILMN_2341067	NLGN4X	NM_020742.2	NLGN4X	Homo sapiens neuroligin 4, X-linked (NLGN4X), transcript variant 1, mRNA.	57502	ENSG00000146938	Perfect	0	RefSeq_A	0.959	9.8056	6.21	1e-05	0.000468	3.56131
ILMN_2394296	SAR1B	NM_001033503.1	SAR1B	Homo sapiens SAR1 homolog B (S. cerevisiae) (SAR1B), transcript variant 1, mRNA.	51128	ENSG00000152700	Perfect	0	RefSeq_A	0.959	9.68046	6.28	8.78e-06	0.000425	3.69275
ILMN_1771348	ACN9	NM_020186.1	ACN9	Homo sapiens ACN9 homolog (S. cerevisiae) (ACN9), mRNA.	57001	ENSG00000196636	Perfect	0	RefSeq_S	0.958	10.1408	6.5	5.76e-06	0.000311	4.11287
ILMN_1677887	PMS2	NR_003085.1	PMS2	Homo sapiens PMS2 postmeiotic segregation increased 2 (S. cerevisiae) (PMS2), transcript variant 2, transcribed RNA.	5395	ENSG00000122512	Perfect****	0	RefSeq_A	0.958	8.70133	5.68	2.86e-05	0.00103	2.51458
ILMN_2193706	HRK	NM_003806.1	HRK	Homo sapiens harakiri, BCL2 interacting protein (contains only BH3 domain) (HRK), mRNA.	8739	ENSG00000135116	Perfect	0	RefSeq_S	0.958	6.29327	5.87	1.95e-05	0.000776	2.89672
ILMN_1802699	PCK2	NM_001018073.1	PCK2	Homo sapiens phosphoenolpyruvate carboxykinase 2 (mitochondrial) (PCK2), nuclear gene encoding mitochondrial protein, transcript variant 2, mRNA.	5106	ENSG00000100889	Bad	0	RefSeq_I	0.958	7.5625	6.19	1.05e-05	0.000487	3.51307
ILMN_1770641	KLHL3	NM_017415.1	KLHL3	Homo sapiens kelch-like 3 (Drosophila) (KLHL3), mRNA.	26249	ENSG00000146021	Perfect	0	RefSeq_S	0.957	6.94714	6.06	1.35e-05	0.000586	3.26506
ILMN_1671808	CSAG3A	NM_203311.1	CSAG3A	Homo sapiens CSAG family, member 3A (CSAG3A), mRNA.	389903	ENSG00000197463	Bad	0	RefSeq_S	0.957	8.07374	5.52	3.93e-05	0.00132	2.19779
ILMN_2134538	FTHL11	NR_002204.1	FTHL11	Homo sapiens ferritin, heavy polypeptide-like 11 (FTHL11) on chromosome 8.	2503	ENSG00000167996	Perfect	0	RefSeq_S	0.957	8.34699	3.98	0.000993	0.0162	-1.00896
ILMN_1810953	LOC653496	XM_930236.1	LOC653496	PREDICTED: Homo sapiens similar to hypothetical gene supported by AK123662 (LOC653496), mRNA.	653496	ENSG00000178669	Bad	0	RefSeq_S	0.955	7.20158	6.64	4.49e-06	0.000259	4.36071
ILMN_2228873	STARD3NL	NM_032016.2	STARD3NL	Homo sapiens STARD3 N-terminal like (STARD3NL), mRNA.	83930	ENSG00000010270	Perfect	0	RefSeq_S	0.954	8.69849	4.78	0.000182	0.00424	0.671058
ILMN_1865764			HS.371609	Homo sapiens cDNA clone IMAGE:5261213	NA		Perfect***	0	Unigene_S	0.954	8.3027	4.89	0.000142	0.0035	0.915618
ILMN_1766981	UNC50	NM_014044.4	UNC50	Homo sapiens unc-50 homolog (C. elegans) (UNC50), mRNA.	25972	ENSG00000115446	Perfect	0	RefSeq_S	0.954	11.3124	6.72	3.85e-06	0.000233	4.5152
ILMN_1755335	C19orf45	NM_198534.1	C19ORF45	Homo sapiens chromosome 19 open reading frame 45 (C19orf45), mRNA.	374877	ENSG00000198723	Perfect	0	RefSeq_S	0.954	7.09427	4.6	0.000262	0.00565	0.308828
ILMN_2232166	CCDC90B	NM_021825.3	CCDC90B	Homo sapiens coiled-coil domain containing 90B (CCDC90B), mRNA.	60492	ENSG00000137500	Perfect	0	RefSeq_S	0.953	11.519	7.49	9.54e-07	8.43e-05	5.90112
ILMN_1809483	HSD17B14	NM_016246.2	HSD17B14	Homo sapiens hydroxysteroid (17-beta) dehydrogenase 14 (HSD17B14), mRNA.	51171	ENSG00000087076	Perfect	0	RefSeq_S	0.953	6.50652	5.9	1.86e-05	0.000751	2.94549
ILMN_1661595	C1orf53	NM_001024594.1	C1ORF53	Homo sapiens chromosome 1 open reading frame 53 (C1orf53), mRNA.	388722	ENSG00000203724	Perfect	0	RefSeq_S	0.953	10.5112	6.65	4.38e-06	0.000255	4.38626
ILMN_1702226	C21orf34	NM_001005732.1	C21ORF34	Homo sapiens chromosome 21 open reading frame 34 (C21orf34), transcript variant 1, mRNA.	388815	ENSG00000215386	Perfect	0	RefSeq_I	0.952	7.84391	4.04	0.000862	0.0145	-0.870431
ILMN_1657857	TMEM14C	NM_016462.2	TMEM14C	Homo sapiens transmembrane protein 14C (TMEM14C), mRNA.	51522	ENSG00000111843	Perfect****	0	RefSeq_S	0.952	11.9886	4.79	0.000177	0.00416	0.697102
ILMN_1680339	PDGFRL	NM_006207.1	PDGFRL	Homo sapiens platelet-derived growth factor receptor-like (PDGFRL), mRNA.	5157	ENSG00000104213	Perfect	0	RefSeq_S	0.951	7.95699	3.76	0.00158	0.0232	-1.46639
ILMN_2343105	LIPT1	NM_015929.2	LIPT1	Homo sapiens lipoyltransferase 1 (LIPT1), transcript variant 1, mRNA.	51601	ENSG00000144182	Perfect	0	RefSeq_A	0.949	7.84147	6.02	1.45e-05	0.00062	3.19189
ILMN_1770020	PPIL3	NM_130906.1	PPIL3	Homo sapiens peptidylprolyl isomerase (cyclophilin)-like 3 (PPIL3), transcript variant PPIL3b, mRNA.	53938	ENSG00000115934	Perfect	0	RefSeq_A	0.948	11.3904	5.33	5.79e-05	0.00176	1.81129
ILMN_1701247	LOC132241	XM_379215.2	LOC132241	PREDICTED: Homo sapiens hypothetical protein LOC132241, transcript variant 1 (LOC132241), mRNA.	132241		Perfect***	0	RefSeq_I	0.947	8.27598	6.33	7.95e-06	0.000396	3.79177
ILMN_1657722	RPS3A	NM_001006.3	RPS3A	Homo sapiens ribosomal protein S3A (RPS3A), mRNA.	6189	ENSG00000145425	Perfect	0	RefSeq_S	0.945	12.7359	5.29	6.33e-05	0.00189	1.72272
ILMN_1709043	C9orf46	NM_018465.2	C9ORF46	Homo sapiens chromosome 9 open reading frame 46 (C9orf46), mRNA.	55848	ENSG00000107020	Perfect	0	RefSeq_S	0.945	11.5169	6.98	2.4e-06	0.000167	4.98347
ILMN_1694514	ZDHHC11	NM_024786.1	ZDHHC11	Homo sapiens zinc finger, DHHC-type containing 11 (ZDHHC11), mRNA.	79844	ENSG00000188818	Perfect	0	RefSeq_I	0.945	8.01957	5.36	5.46e-05	0.00168	1.86934
ILMN_1685258	TMEM14B	NM_030969.2	TMEM14B	Homo sapiens transmembrane protein 14B (TMEM14B), mRNA.	81853	ENSG00000137210	Perfect	0	RefSeq_S	0.944	11.8925	5.87	1.95e-05	0.000776	2.89789
ILMN_1715635	ATP6V0E1	NM_003945.3	ATP6V0E1	Homo sapiens ATPase, H+ transporting, lysosomal 9kDa, V0 subunit e1 (ATP6V0E1), mRNA.	8992	ENSG00000113732	Perfect	0	RefSeq_S	0.943	11.1643	7.02	2.23e-06	0.000159	5.05624
ILMN_1751598	SESN2	NM_031459.3	SESN2	Homo sapiens sestrin 2 (SESN2), mRNA.	83667	ENSG00000130766	Perfect	0	RefSeq_S	0.943	6.71165	6.89	2.79e-06	0.000187	4.83367
ILMN_1761764	ALKBH7	NM_032306.2	ALKBH7	Homo sapiens alkB, alkylation repair homolog 7 (E. coli) (ALKBH7), mRNA.	84266	ENSG00000125652	Perfect****	1	RefSeq_S	0.943	9.29	6.8	3.3e-06	0.000208	4.66881
ILMN_1775330	C15orf52	NM_207380.1	C15ORF52	Homo sapiens chromosome 15 open reading frame 52 (C15orf52), mRNA.	388115	ENSG00000188549	Bad	0	RefSeq_S	0.942	8.61886	6.5	5.81e-06	0.000312	4.10475
[truncated: 49,320 more rows]

## Sheet: TableS1A
ProbeId	Symbol	RefSeq	ILMN	Definition	Entrez	Ensembl	Quality_score	SNP_number	ProbeType	logFC	AveExpr	t	P.Value	adj.P.Val	B
[truncated: 49,893 more rows]

[truncated: 1 more sheets: TableS1G]
